# Supplementary material for: Crystal structure of N 1-benzyl-N 1,N 2,N 2-tri­methyl­ethane-1,2-diaminium dichloride
Source: Acta Crystallogr Sect E Struct Rep Online. 2014 Aug 1;70(Pt 9):o911–2. doi: 10.1107/S1600536814015797 (PMC4186135; doi:10.1107/S1600536814015797)
Supplement: Supplementary file 1 [file e-70-0o911-sup1.cif]

##############################################################################
#                                                                            #
# This CIF contains the data in a paper accepted for publication in          #
# Acta Crystallographica Section E. It conforms to the requirements of       #
# Notes for Authors for Acta Crystallographica Section E, and has been       #
# peer reviewed under the auspices of the IUCr Commission on Journals.       #
#                                                                            #
# Full details of the Crystallographic Information File format               #
# are given in the paper "The Crystallographic Information File (CIF):       #
# a New Standard Archive File for Crystallography" by S. R. Hall, F. H.      #
# Allen and I. D. Brown [Acta Cryst. (1991), A47, 655-685].                  #
#                                                                            #
# The current version of the core CIF dictionary is obtainable from          #
# ftp://ftp.iucr.org/pub/cif_core.dic.                                       #
#                                                                            #
# Software is freely available for graphical display of the structure(s)     #
# in this CIF. For information consult the CIF software page                 #
# http://www.iucr.org/resources/cif/software.                                #
#                                                                            #
# This file may be used for bona fide research purposes within the           #
# scientific community so long as proper attribution is given to the journal # 
# article from which it was obtained.                                        #
#                                                                            #
##############################################################################
data_I
_audit_creation_method     SHELXL-2013
_journal_date_recd_electronic     2014-06-27
_journal_date_accepted     2014-07-07
_journal_name_full     'Acta Crystallographica, Section E'
_journal_year     2014
_journal_volume     70
_journal_issue      9
_journal_page_first     o911
_journal_page_last     o912
_journal_paper_category     HO
_journal_paper_doi     10.1107/S1600536814015797
_journal_coeditor_code     HB7244
_publ_contact_author_name     'Ray J. Butcher'
_publ_contact_author_address
;
Department of Chemistry
Howard University
525 College Street NW
Washington DC 20059
USA
;
_publ_contact_author_email     'rbutcher99@yahoo.com'
_publ_contact_author_fax     '202-806-5442'
_publ_contact_author_phone     '202-806-9892'
_publ_section_title
;\
<i>N</i>^1^-Benzyl-<i>N</i>^1^,<i>N</i>^2^,<i>N</i>^2^-trimethylethane-1,2-\
diaminium dichloride
;
loop_
    _publ_author_name
    _publ_author_footnote
    _publ_author_address
    'Singh, Pushpendra' .
;
Department of Chemistry, Indian Institute of Technology Bombay, Powai, Mumbai
400076,
India
;
    'Singh, Harkesh B.' .
;
Department of Chemistry, Indian Institute of Technology Bombay, Powai, Mumbai
400076,
India
;
    'Butcher, Ray J.' .
;
Department of Chemistry
Howard University
525 College Street NW
Washington DC 20059
USA
;
_database_code_depnum_ccdc_archive     'CCDC 1012363'
_chemical_name_systematic
;\
<i>N</i>^1^-Benzyl-<i>N</i>^1^,<i>N</i>^2^,<i>N</i>^2^-trimethylethane-1,2-\
diaminium dichloride
;
_chemical_name_common     ?
_chemical_formula_moiety     'C12 H22 N2 2+, 2(Cl -)'
_chemical_formula_sum     'C12 H22 Cl2 N2'
_chemical_formula_iupac     'C12 H22 N2 2+, 2Cl -'
_chemical_formula_weight     265.21
_chemical_melting_point     ?
_shelx_space_group_comment
;
The symmetry employed for this shelxl refinement is uniquely defined
by the following loop, which should always be used as a source of
symmetry information in preference to the above space-group names.
They are only intended as comments.
;
_space_group_crystal_system     monoclinic
_space_group_name_H-M_alt     'P 21'
_space_group_name_Hall     'P 2yb'
loop_
    _space_group_symop_operation_xyz
    'x, y, z'
    '-x, y+1/2, -z'
_cell_length_a     5.6744(7)
_cell_length_b     22.384(3)
_cell_length_c     5.9991(7)
_cell_angle_alpha     90
_cell_angle_beta     105.372(12)
_cell_angle_gamma     90
_cell_volume     734.72(16)
_cell_formula_units_Z     2
_cell_measurement_reflns_used     1555
_cell_measurement_theta_min     3.95
_cell_measurement_theta_max     76.40
_cell_measurement_temperature     123(2)
_exptl_crystal_description     needle
_exptl_crystal_colour     colorless
_exptl_crystal_size_max     0.49
_exptl_crystal_size_mid     0.16
_exptl_crystal_size_min     0.13
_exptl_crystal_density_diffrn     1.199
_exptl_crystal_density_meas     ?
_exptl_crystal_density_method     'not measured'
_exptl_crystal_F_000     284
_exptl_absorpt_coefficient_mu     3.789
_exptl_absorpt_correction_type     multi-scan
_exptl_absorpt_process_details
;
(<i>CrysAlis PRO</i>; Agilent, 2012)
;
_shelx_estimated_absorpt_T_min     ?
_shelx_estimated_absorpt_T_max     ?
_exptl_absorpt_correction_T_min     0.27312
_exptl_absorpt_correction_T_max     1.00000
_exptl_special_details     ?
_diffrn_ambient_temperature     123(2)
_diffrn_radiation_type     CuK\a
_diffrn_radiation_wavelength     1.54178
_diffrn_measurement_device_type     'Agilent Xcalibur, Ruby, Gemini'
_diffrn_measurement_method     '\w scans'
_diffrn_detector_area_resol_mean     10.5081
_diffrn_reflns_number     2002
_diffrn_reflns_av_R_equivalents     0.0000
_diffrn_reflns_theta_min     3.950
_diffrn_reflns_theta_max     76.585
_diffrn_reflns_theta_full     67.500
_diffrn_measured_fraction_theta_max     0.883
_diffrn_measured_fraction_theta_full     0.915
_diffrn_reflns_limit_h_min     -7
_diffrn_reflns_limit_h_max     6
_diffrn_reflns_limit_k_min     -27
_diffrn_reflns_limit_k_max     21
_diffrn_reflns_limit_l_min     0
_diffrn_reflns_limit_l_max     7
_refine_special_details
;
Refined as a 2-component inversion twin.
;
_reflns_number_total     1986
_reflns_number_gt     1961
_reflns_threshold_expression     'I > 2\s(I)'
_refine_ls_structure_factor_coef     Fsqd
_refine_ls_matrix_type     full
_refine_ls_R_factor_all     0.0830
_refine_ls_R_factor_gt     0.0823
_refine_ls_wR_factor_gt     0.2283
_refine_ls_wR_factor_ref     0.2290
_refine_ls_goodness_of_fit_ref     1.125
_refine_ls_restrained_S_all     1.124
_refine_ls_number_reflns     1986
_refine_ls_number_parameters     149
_refine_ls_number_restraints     7
_refine_ls_hydrogen_treatment     constr
_refine_ls_weighting_scheme     calc
_refine_ls_weighting_details
              'w=1/[\s^2^(Fo^2^)+(0.1591P)^2^+1.0863P] where P=(Fo^2^+2Fc^2^)/3'
_atom_sites_solution_hydrogens     geom
_atom_sites_solution_primary     direct
_atom_sites_solution_secondary     difmap
_refine_ls_shift/su_max     0.000
_refine_ls_shift/su_mean     0.000
_refine_diff_density_max     1.150
_refine_diff_density_min     -0.624
_refine_ls_extinction_method     none
_refine_ls_extinction_coef     .
_refine_ls_abs_structure_details
;
Refined as an inversion twin.
;
_refine_ls_abs_structure_Flack     0.25(7)
loop_
    _atom_type_symbol
    _atom_type_description
    _atom_type_scat_dispersion_real
    _atom_type_scat_dispersion_imag
    _atom_type_scat_source
    'C' 'C' 0.0181 0.0091
                         'International Tables Vol C Tables 4.2.6.8 and 6.1.1.4'
    'H' 'H' 0.0000 0.0000
                         'International Tables Vol C Tables 4.2.6.8 and 6.1.1.4'
    'N' 'N' 0.0311 0.0180
                         'International Tables Vol C Tables 4.2.6.8 and 6.1.1.4'
    'Cl' 'Cl' 0.3639 0.7018
                         'International Tables Vol C Tables 4.2.6.8 and 6.1.1.4'
_computing_data_collection
;
<i>CrysAlis PRO</i> (Agilent, 2012)
;
_computing_cell_refinement
;
<i>CrysAlis PRO</i> (Agilent, 2012)
;
_computing_data_reduction
;
<i>CrysAlis PRO</i> (Agilent, 2012)
;
_computing_structure_solution     'SHELXS97 (Sheldrick, 2008)'
_computing_structure_refinement     'SHELXL2013 (Sheldrick, 2008)'
_computing_molecular_graphics     'SHELXTL (Sheldrick, 2008)'
_computing_publication_material     'SHELXTL (Sheldrick, 2008)'
loop_
    _atom_site_type_symbol
    _atom_site_label
    _atom_site_fract_x
    _atom_site_fract_y
    _atom_site_fract_z
    _atom_site_U_iso_or_equiv
    _atom_site_adp_type
    _atom_site_calc_flag
    _atom_site_occupancy
    _atom_site_disorder_assembly
    _atom_site_disorder_group
    Cl Cl1 0.5443(3) 0.30227(7) 1.3350(2) 0.0313(4) Uani d 1 . .
    Cl Cl2 -0.5635(2) 0.48206(5) 0.67629(19) 0.0219(3) Uani d 1 . .
    N N1 0.0818(16) 0.3087(4) 0.9195(14) 0.052(2) Uani d 1 . .
    H H1A 0.2296 0.3060 1.0540 0.063 Uiso calc 1 . .
    N N2 -0.0884(18) 0.4633(5) 1.083(2) 0.061(2) Uani d 1 . .
    H H2B -0.2225 0.4640 0.9363 0.074 Uiso calc 1 . .
    C C1 0.092(2) 0.1998(6) 0.814(2) 0.065(3) Uani d 1 . .
    C C2 -0.012(3) 0.1787(6) 0.583(2) 0.078(4) Uani d 1 . .
    H H2A -0.1656 0.1919 0.4903 0.094 Uiso calc 1 . .
    C C3 0.141(3) 0.1344(6) 0.500(2) 0.075(3) Uani d 1 . .
    H H3A 0.0818 0.1180 0.3493 0.090 Uiso calc 1 . .
    C C4 0.359(3) 0.1172(6) 0.629(3) 0.092(4) Uani d 1 . .
    H H4A 0.4563 0.0907 0.5670 0.110 Uiso calc 1 . .
    C C5 0.446(3) 0.1374(7) 0.855(3) 0.094(5) Uani d 1 . .
    H H5A 0.6003 0.1239 0.9458 0.113 Uiso calc 1 . .
    C C6 0.310(2) 0.1772(6) 0.950(2) 0.074(3) Uani d 1 . .
    H H6A 0.3662 0.1887 1.1075 0.088 Uiso calc 1 . .
    C C7 -0.044(3) 0.2487(6) 0.896(2) 0.067(3) Uani d 1 . .
    H H7A -0.0677 0.2372 1.0479 0.080 Uiso calc 1 . .
    H H7B -0.2077 0.2525 0.7861 0.080 Uiso calc 1 . .
    C C8 0.171(2) 0.3228(4) 0.7060(17) 0.050(2) Uani d 1 . .
    H H8A 0.2488 0.3622 0.7239 0.074 Uiso calc 1 . .
    H H8B 0.0318 0.3227 0.5683 0.074 Uiso calc 1 . .
    H H8C 0.2896 0.2925 0.6890 0.074 Uiso calc 1 . .
    C C9 -0.065(2) 0.3554(5) 0.967(2) 0.057(3) Uani d 1 . .
    H H9A -0.1454 0.3416 1.0862 0.069 Uiso calc 1 . .
    H H9B -0.1955 0.3646 0.8253 0.069 Uiso calc 1 . .
    C C10 0.079(2) 0.4127(6) 1.0534(19) 0.058(3) Uani d 1 . .
    H H10A 0.1997 0.4047 1.2031 0.069 Uiso calc 1 . .
    H H10B 0.1706 0.4249 0.9411 0.069 Uiso calc 1 . .
    C C11 -0.205(3) 0.4576(7) 1.257(3) 0.075(4) Uani d 1 . .
    H H11A -0.0833 0.4579 1.4077 0.113 Uiso calc 1 . .
    H H11B -0.2958 0.4198 1.2383 0.113 Uiso calc 1 . .
    H H11C -0.3186 0.4910 1.2494 0.113 Uiso calc 1 . .
    C C12 0.045(3) 0.5223(6) 1.088(2) 0.066(3) Uani d 1 . .
    H H12A -0.0741 0.5546 1.0381 0.099 Uiso calc 1 . .
    H H12B 0.1517 0.5202 0.9838 0.099 Uiso calc 1 . .
    H H12C 0.1441 0.5304 1.2459 0.099 Uiso calc 1 . .
loop_
    _atom_site_aniso_label
    _atom_site_aniso_U_11
    _atom_site_aniso_U_22
    _atom_site_aniso_U_33
    _atom_site_aniso_U_12
    _atom_site_aniso_U_13
    _atom_site_aniso_U_23
    Cl1 0.0262(7) 0.0399(11) 0.0259(7) -0.0014(7) 0.0034(6) 0.0010(6)
    Cl2 0.0176(6) 0.0285(7) 0.0176(6) -0.0026(6) 0.0012(4) 0.0048(5)
    N1 0.049(4) 0.063(5) 0.038(4) -0.010(4) -0.001(3) 0.007(4)
    N2 0.044(4) 0.060(6) 0.084(6) 0.002(4) 0.024(4) 0.005(4)
    C1 0.065(6) 0.067(7) 0.067(6) 0.001(5) 0.026(5) -0.006(5)
    C2 0.082(9) 0.080(8) 0.065(7) -0.004(7) 0.007(6) -0.004(6)
    C3 0.091(8) 0.053(6) 0.081(7) -0.008(7) 0.023(6) -0.012(6)
    C4 0.107(10) 0.045(6) 0.143(13) 0.000(7) 0.067(9) -0.017(7)
    C5 0.084(9) 0.055(6) 0.130(12) 0.005(8) 0.006(8) -0.012(9)
    C6 0.067(7) 0.083(9) 0.071(7) -0.003(6) 0.019(6) 0.002(6)
    C7 0.076(7) 0.070(7) 0.060(6) -0.003(6) 0.025(5) -0.002(5)
    C8 0.060(6) 0.049(6) 0.034(4) -0.005(4) 0.002(4) 0.002(3)
    C9 0.050(5) 0.063(6) 0.060(6) 0.006(5) 0.016(5) 0.003(5)
    C10 0.050(5) 0.065(6) 0.049(5) 0.007(5) -0.004(4) 0.009(4)
    C11 0.056(6) 0.086(8) 0.078(7) -0.009(6) 0.007(6) -0.018(6)
    C12 0.061(6) 0.068(7) 0.063(7) 0.011(6) 0.006(5) 0.006(5)
_geom_special_details
;
All e.s.d.'s (except the e.s.d. in the dihedral angle between two l.s. planes)
are estimated using the full covariance matrix. The cell e.s.d.'s are taken
into account individually in the estimation of e.s.d.'s in distances, angles
and torsion angles; correlations between e.s.d.'s in cell parameters are only
used when they are defined by crystal symmetry. An approximate (isotropic)
treatment of cell e.s.d.'s is used for estimating e.s.d.'s involving l.s.
planes.
;
loop_
    _geom_bond_atom_site_label_1
    _geom_bond_atom_site_label_2
    _geom_bond_site_symmetry_2
    _geom_bond_distance
    _geom_bond_publ_flag
    N1 C9 . 1.413(15) ?
    N1 C7 . 1.511(17) ?
    N1 C8 . 1.530(14) ?
    N1 H1A . 1.0000 ?
    N2 C11 . 1.38(2) ?
    N2 C10 . 1.520(16) ?
    N2 C12 . 1.521(17) ?
    N2 H2B . 1.0000 ?
    C1 C6 . 1.382(18) ?
    C1 C2 . 1.435(18) ?
    C1 C7 . 1.497(18) ?
    C2 C3 . 1.49(2) ?
    C2 H2A . 0.9500 ?
    C3 C4 . 1.33(2) ?
    C3 H3A . 0.9500 ?
    C4 C5 . 1.39(2) ?
    C4 H4A . 0.9500 ?
    C5 C6 . 1.40(2) ?
    C5 H5A . 0.9500 ?
    C6 H6A . 0.9500 ?
    C7 H7A . 0.9900 ?
    C7 H7B . 0.9900 ?
    C8 H8A . 0.9800 ?
    C8 H8B . 0.9800 ?
    C8 H8C . 0.9800 ?
    C9 C10 . 1.538(16) ?
    C9 H9A . 0.9900 ?
    C9 H9B . 0.9900 ?
    C10 H10A . 0.9900 ?
    C10 H10B . 0.9900 ?
    C11 H11A . 0.9800 ?
    C11 H11B . 0.9800 ?
    C11 H11C . 0.9800 ?
    C12 H12A . 0.9800 ?
    C12 H12B . 0.9800 ?
    C12 H12C . 0.9800 ?
loop_
    _geom_angle_atom_site_label_1
    _geom_angle_atom_site_label_2
    _geom_angle_atom_site_label_3
    _geom_angle_site_symmetry_1
    _geom_angle_site_symmetry_3
    _geom_angle
    _geom_angle_publ_flag
    C9 N1 C7 . . 112.7(9) ?
    C9 N1 C8 . . 111.3(9) ?
    C7 N1 C8 . . 111.0(8) ?
    C9 N1 H1A . . 107.2 ?
    C7 N1 H1A . . 107.2 ?
    C8 N1 H1A . . 107.2 ?
    C11 N2 C10 . . 117.4(11) ?
    C11 N2 C12 . . 113.6(11) ?
    C10 N2 C12 . . 109.0(9) ?
    C11 N2 H2B . . 105.2 ?
    C10 N2 H2B . . 105.2 ?
    C12 N2 H2B . . 105.2 ?
    C6 C1 C2 . . 121.6(13) ?
    C6 C1 C7 . . 122.1(12) ?
    C2 C1 C7 . . 116.3(12) ?
    C1 C2 C3 . . 114.6(13) ?
    C1 C2 H2A . . 122.7 ?
    C3 C2 H2A . . 122.7 ?
    C4 C3 C2 . . 122.1(13) ?
    C4 C3 H3A . . 118.9 ?
    C2 C3 H3A . . 118.9 ?
    C3 C4 C5 . . 120.6(15) ?
    C3 C4 H4A . . 119.7 ?
    C5 C4 H4A . . 119.7 ?
    C4 C5 C6 . . 121.0(14) ?
    C4 C5 H5A . . 119.5 ?
    C6 C5 H5A . . 119.5 ?
    C1 C6 C5 . . 119.7(13) ?
    C1 C6 H6A . . 120.1 ?
    C5 C6 H6A . . 120.1 ?
    C1 C7 N1 . . 114.2(11) ?
    C1 C7 H7A . . 108.7 ?
    N1 C7 H7A . . 108.7 ?
    C1 C7 H7B . . 108.7 ?
    N1 C7 H7B . . 108.7 ?
    H7A C7 H7B . . 107.6 ?
    N1 C8 H8A . . 109.5 ?
    N1 C8 H8B . . 109.5 ?
    H8A C8 H8B . . 109.5 ?
    N1 C8 H8C . . 109.5 ?
    H8A C8 H8C . . 109.5 ?
    H8B C8 H8C . . 109.5 ?
    N1 C9 C10 . . 113.1(9) ?
    N1 C9 H9A . . 109.0 ?
    C10 C9 H9A . . 109.0 ?
    N1 C9 H9B . . 109.0 ?
    C10 C9 H9B . . 109.0 ?
    H9A C9 H9B . . 107.8 ?
    N2 C10 C9 . . 111.4(9) ?
    N2 C10 H10A . . 109.3 ?
    C9 C10 H10A . . 109.3 ?
    N2 C10 H10B . . 109.3 ?
    C9 C10 H10B . . 109.3 ?
    H10A C10 H10B . . 108.0 ?
    N2 C11 H11A . . 109.5 ?
    N2 C11 H11B . . 109.5 ?
    H11A C11 H11B . . 109.5 ?
    N2 C11 H11C . . 109.5 ?
    H11A C11 H11C . . 109.5 ?
    H11B C11 H11C . . 109.5 ?
    N2 C12 H12A . . 109.5 ?
    N2 C12 H12B . . 109.5 ?
    H12A C12 H12B . . 109.5 ?
    N2 C12 H12C . . 109.5 ?
    H12A C12 H12C . . 109.5 ?
    H12B C12 H12C . . 109.5 ?
loop_
    _geom_torsion_atom_site_label_1
    _geom_torsion_atom_site_label_2
    _geom_torsion_atom_site_label_3
    _geom_torsion_atom_site_label_4
    _geom_torsion_site_symmetry_1
    _geom_torsion_site_symmetry_2
    _geom_torsion_site_symmetry_3
    _geom_torsion_site_symmetry_4
    _geom_torsion
    _geom_torsion_publ_flag
    C6 C1 C2 C3 . . . . -4(2) ?
    C7 C1 C2 C3 . . . . 174.3(12) ?
    C1 C2 C3 C4 . . . . -1(2) ?
    C2 C3 C4 C5 . . . . 4(2) ?
    C3 C4 C5 C6 . . . . -1(3) ?
    C2 C1 C6 C5 . . . . 7(2) ?
    C7 C1 C6 C5 . . . . -171.5(14) ?
    C4 C5 C6 C1 . . . . -4(2) ?
    C6 C1 C7 N1 . . . . 69.3(16) ?
    C2 C1 C7 N1 . . . . -108.9(14) ?
    C9 N1 C7 C1 . . . . 172.2(10) ?
    C8 N1 C7 C1 . . . . 46.6(13) ?
    C7 N1 C9 C10 . . . . 165.1(9) ?
    C8 N1 C9 C10 . . . . -69.5(11) ?
    C11 N2 C10 C9 . . . . 67.8(13) ?
    C12 N2 C10 C9 . . . . -161.2(10) ?
    N1 C9 C10 N2 . . . . 175.1(10) ?
loop_
    _geom_hbond_atom_site_label_D
    _geom_hbond_atom_site_label_H
    _geom_hbond_atom_site_label_A
    _geom_hbond_site_symmetry_A
    _geom_hbond_distance_DH
    _geom_hbond_distance_HA
    _geom_hbond_distance_DA
    _geom_hbond_angle_DHA
    N1 H1A Cl1 . 1.00 2.11 3.107(8) 179
    N2 H2B Cl2 . 1.00 2.18 3.148(11) 163
    C7 H7B Cl1 1_454 0.99 2.92 3.749(13) 142
    C8 H8A Cl2 1_655 0.98 2.93 3.893(10) 168
    C8 H8B Cl1 1_454 0.98 2.79 3.690(11) 154
    C8 H8C Cl1 1_554 0.98 2.88 3.486(12) 121
    C9 H9A Cl1 1_455 0.99 2.74 3.711(12) 168
    C10 H10A Cl1 . 0.99 2.98 3.682(11) 129
    C10 H10B Cl2 1_655 0.99 2.78 3.750(13) 168
    C11 H11B Cl1 1_455 0.98 2.89 3.831(17) 161
    C12 H12B Cl2 1_655 0.98 2.89 3.842(15) 166
    C12 H12C Cl2 1_656 0.98 2.88 3.747(13) 147
_shelx_hkl_file
;
   1 -26   0 35.0797 1.17964   1
   2 -26   0 22.9036 0.94068   1
   1 -25   0 31.1276 0.99503   1
   2 -25   0 32.7838 0.89419   1
   0 -24   0 61.0966 1.86428   1
   1 -24   0 61.4866 3.66366   1
   2 -24   0 46.0626 1.52975   1
   3 -24   0  11.143 0.56625   1
   1 -23   0 24.1635 1.06902   1
   2 -23   0 6.95129 0.95044   1
   3 -23   0 36.6646 7.77205   1
   0 -22   0 171.517 4.93827   1
   1 -22   0 254.814 4.98421   1
   2 -22   0 155.525 8.34947   1
   3 -22   0 9.03679 0.79904   1
   4 -22   0 6.91401 0.72393   1
   1 -21   0 26.4849 1.18394   1
   2 -21   0 22.8901 4.11424   1
   3 -21   0 71.2263  1.6147   1
   4 -21   0  81.901 1.97461   1
   0 -20   0 0.97694 0.48847   1
   1 -20   0 102.858 2.50644   1
   2 -20   0 15.2095 1.42737   1
   3 -20   0 15.6213 0.94674   1
   4 -20   0 3.47735  0.8498   1
   1 -19   0 105.145 3.03137   1
   2 -19   0 141.824 15.4334   1
   3 -19   0 180.375 13.4985   1
   4 -19   0 164.249  11.512   1
   5 -19   0 102.974  1.7381   1
   0 -18   0 834.219 9.24068   1
   1 -18   0 107.535 3.94244   1
   2 -18   0 302.577 24.6185   1
   3 -18   0 77.0265 4.99542   1
   4 -18   0 8.35815 0.83968   1
   5 -18   0 22.1393  0.9997   1
   1 -17   0 60.5623 1.61551   1
   2 -17   0 26.0569 6.07927   1
   3 -17   0 53.4319  1.7373   1
   4 -17   0 33.6638 1.86643   1
   5 -17   0 4.41701 0.74796   1
   0 -16   0  635.70 14.4353   1
   1 -16   0 518.477 13.2241   1
   2 -16   0  292.77 3.68958   1
   3 -16   0 7.71559 0.99588   1
   4 -16   0 11.4509 0.97475   1
   5 -16   0  1.4024 0.89515   1
   1 -15   0 35.3584 3.75148   1
   2 -15   0 126.335 2.93282   1
   3 -15   0  328.95 6.16192   1
   4 -15   0 288.822 12.5231   1
   5 -15   0  176.35 2.28397   1
   1 -14   0 96.7019 5.84668   1
   2 -14   0  1.9464 1.73127   1
   3 -14   0 18.2184 1.72266   1
   4 -14   0 47.4967 2.74412   1
   5 -14   0 14.9241 1.43596   1
   2 -13   0 338.005 11.2063   1
   3 -13   0 282.933  28.772   1
   4 -13   0 297.048 5.40107   1
   5 -13   0 130.066 6.98151   1
   6 -13   0 44.3237 1.95924   1
   2 -12   0  402.24 11.8616   1
   3 -12   0 323.888 11.1726   1
   5 -12   0 11.2628 1.18981   1
   6 -12   0 27.8439 1.87852   1
   2 -11   0 223.464 8.70654   1
   3 -11   0 142.455  7.2398   1
   5 -11   0 5.55936  1.0526   1
   2 -10   0 365.754 10.7823   1
   3 -10   0 49.7832 4.32611   1
   5 -10   0 12.1873 1.22391   1
   2  -9   0 1845.34 25.1711   1
   3  -9   0  188.93 7.76257   1
   1  -8   0 94.2573  2.0752   1
   2  -8   0 1.77929 0.66088   1
   3  -8   0 66.0261 10.8198   1
   1  -7   0 27.5906 1.20362   1
   2  -7   0 657.755 12.9597   1
   3  -7   0  200.20 7.10251   1
   5  -7   0 156.245 3.44921   1
   1  -6   0 3010.29 21.7324   1
   2  -6   0 902.576 14.6546   1
   3  -6   0 409.413 10.1678   1
   5  -6   0 9.82371 1.07687   1
   2  -5   0 337.102 8.32483   1
   5  -5   0 35.1209 1.86719   1
   2  -4   0  690.82 11.6163   1
   5  -4   0 28.9487 1.77283   1
   2  -3   0 2312.27 23.5244   1
   5  -3   0  452.34  7.0316   1
   6  -3   0  196.67 3.71075   1
   2  -2   0 156.107 4.69861   1
   5  -2   0 58.3648   2.546   1
   6  -2   0 57.4116 2.05817   1
   1  -1   0 754.539 128.794   1
   5  -1   0  156.89 4.09388   1
   6  -1   0 25.1531  1.4308   1
   1   0   0  332.26 37.5237   1
   2   0   0 3065.70 24.0619   1
   5   0   0 3.26539 0.95907   1
   6   0   0 101.188  2.7306   1
   1   1   0  699.03 9.82602   1
   2   1   0 314.748 5.68001   1
   3   1   0 204.173 5.32344   1
   5   1   0 150.511 3.89026   1
   6   1   0 24.8297 1.45385   1
   0   2   0 728.836 8.16821   1
   2   2   0 129.053 3.52583   1
   3   2   0 209.857 5.34108   1
   5   2   0 58.1274 2.50304   1
   6   2   0 56.9447 2.07486   1
   1   3   0 1093.34 12.2551   1
   2   3   0 1955.00 17.6356   1
   3   3   0 1272.71 14.8012   1
   5   3   0 407.682 6.47852   1
   0   4   0 3430.19 41.6387   1
   1   4   0  979.79 11.0273   1
   2   4   0 595.759 8.41289   1
   3   4   0 136.194 4.41266   1
   5   4   0 25.8661 1.69965   1
   1   5   0 412.908 6.69913   1
   2   5   0 308.787 5.98105   1
   3   5   0 71.0695 3.24353   1
   4   5   0 96.0276 3.54768   1
   5   5   0 29.9215 1.74235   1
   1   6   0 3063.09 25.1367   1
   3   6   0 424.412  8.3429   1
   4   6   0 3.82728 0.69277   1
   5   6   0 9.63942 1.11777   1
   1   7   0 30.8813 1.45839   1
   3   7   0 196.726  5.7554   1
   4   7   0 363.855 18.1736   1
   5   7   0 149.231 3.68013   1
   0   8   0 281.054 6.97796   1
   1   8   0 97.5493 9.42065   1
   3   8   0 51.1849 3.07895   1
   4   8   0 42.7279 2.72138   1
   5   8   0 48.8363 2.12238   1
   6   8   0 38.2882 1.31575   1
   1   9   0 54.8561 2.25118   1
   3   9   0  197.78 6.21537   1
   4   9   0 958.964 52.4137   1
   5   9   0 178.222  3.8937   1
   6   9   0 219.127  2.8904   1
   0  10   0 868.664  34.518   1
   1  10   0 1114.87 20.2033   1
   2  10   0 341.523 18.9757   1
   3  10   0 54.1746 3.38657   1
   4  10   0 8.75076 1.08021   1
   6  10   0 35.6038 0.99289   1
   1  11   0 203.799 9.46603   1
   2  11   0  202.64 6.28235   1
   3  11   0 138.331 5.47065   1
   0  12   0 1010.42 30.0059   1
   1  12   0 967.394 86.4598   1
   2  12   0 376.122 8.89901   1
   3  12   0  311.93 8.43366   1
   1  13   0 162.868 5.65653   1
   2  13   0 304.952 8.18958   1
   3  13   0 220.644 7.11854   1
   0  14   0 131.036 5.52629   1
   1  14   0 86.1521 4.27097   1
   2  14   0 2.08483 1.22111   1
   3  14   0 13.7555 2.09569   1
   1  15   0 32.6783 2.77148   1
   2  15   0 128.672 5.63189   1
   0  16   0 585.529 12.1722   1
   1  16   0 520.665 8.37572   1
   2  16   0 269.171 8.29339   1
   1  17   0 53.3316 2.74161   1
   0  18   0 691.008  13.336   1
   1  18   0 106.994 3.81847   1
  -1 -27   1 26.5787 0.94057   1
  -2 -26   1  16.259 0.78368   1
  -1 -26   1 0.68296 0.47807   1
   1 -26   1 4.72557 0.83098   1
   2 -26   1 53.0221 1.43981   1
  -3 -25   1 98.8312 1.60637   1
  -2 -25   1 150.134 13.3495   1
  -1 -25   1 148.592 5.66409   1
   0 -25   1 190.015 3.13988   1
   1 -25   1 30.1999 1.53167   1
   2 -25   1 4.58671 0.78484   1
  -3 -24   1 15.2197 0.68381   1
  -2 -24   1 10.0424 1.04349   1
  -1 -24   1 2.58637 0.67716   1
   0 -24   1 11.6592 0.67211   1
   1 -24   1 17.2801  1.3553   1
   2 -24   1 62.2328  2.0305   1
   3 -24   1 35.5477   1.268   1
  -4 -23   1  14.318 0.75564   1
  -3 -23   1 18.0708 0.87252   1
  -2 -23   1 20.7971 1.59686   1
  -1 -23   1 21.9268 1.50286   1
   0 -23   1  44.647 1.05531   1
   1 -23   1  28.058 1.03196   1
   2 -23   1 9.37206 0.71361   1
   3 -23   1 5.56175 0.56438   1
  -4 -22   1 81.0739  1.8943   1
  -3 -22   1 63.9878 2.34019   1
  -2 -22   1 31.6874 1.93309   1
  -1 -22   1 47.2856 1.77681   1
   0 -22   1 64.4772 1.26426   1
   1 -22   1 148.047 2.82285   1
   2 -22   1 227.177 23.9791   1
   3 -22   1 148.477 9.84259   1
  -4 -21   1 66.0131 3.94574   1
  -3 -21   1 93.6694 2.87454   1
  -2 -21   1 72.2117 2.73694   1
  -1 -21   1  142.42 8.16007   1
   0 -21   1 96.8708 2.55676   1
   1 -21   1 68.6529 4.85415   1
   2 -21   1 24.9395 2.60157   1
   3 -21   1 11.0293 0.98338   1
   4 -21   1 4.21397 0.46822   1
  -5 -20   1 3.64516 0.50412   1
  -4 -20   1 45.3491 1.83358   1
  -3 -20   1 16.4537 1.51432   1
  -1 -20   1 49.6634 2.63099   1
   0 -20   1 52.6878 1.56325   1
   1 -20   1 28.2224  1.8145   1
   2 -20   1 83.5864 3.90477   1
   3 -20   1 27.6666  1.0975   1
   4 -20   1  3.8554 0.70286   1
  -5 -19   1  1.4972  0.5736   1
  -4 -19   1 84.3563 2.58556   1
  -3 -19   1 180.896 4.23975   1
  -1 -19   1 357.768 12.0568   1
   0 -19   1 358.372 13.4064   1
   1 -19   1 146.626 9.39477   1
   2 -19   1 17.7072 0.88914   1
   3 -19   1 11.4805 0.89632   1
   4 -19   1 38.1672 1.11079   1
  -5 -18   1 94.7255  11.848   1
  -4 -18   1 70.1821 1.99952   1
  -3 -18   1 59.0509 2.56488   1
  -1 -18   1 84.2678 5.50058   1
   0 -18   1 29.7999 1.47976   1
   1 -18   1 274.667 9.75932   1
   2 -18   1 59.4248 1.40554   1
   3 -18   1 214.045 2.92582   1
   4 -18   1 118.573 1.96605   1
  -5 -17   1 11.7455 0.85871   1
  -4 -17   1 5.22897 0.96349   1
  -3 -17   1 16.7823 2.13342   1
  -1 -17   1 1.33078 0.56768   1
   0 -17   1 181.436 9.55615   1
   1 -17   1 3.44367 0.48516   1
   2 -17   1 8.37569 1.50085   1
   3 -17   1 29.8527 1.73607   1
   4 -17   1 14.6138 0.98597   1
   5 -17   1 16.8872 0.81944   1
  -5 -16   1 166.205 2.74299   1
  -4 -16   1 84.7296 2.33981   1
  -3 -16   1 120.695 4.53964   1
   1 -16   1 306.943 15.5849   1
   2 -16   1 622.989   29.54   1
   3 -16   1 227.391 7.07462   1
   4 -16   1 182.643  2.7562   1
   5 -16   1 56.5665 1.84421   1
  -5 -15   1 13.2696 1.99801   1
  -4 -15   1 83.0237 11.3669   1
  -3 -15   1 360.118   7.811   1
   0 -15   1 221.648 7.35235   1
   1 -15   1 185.786  7.3442   1
   2 -15   1 84.6023  3.1931   1
   3 -15   1 12.1051 1.15048   1
   4 -15   1 7.75805 0.96483   1
   5 -15   1 46.4756  1.1436   1
  -6 -14   1 1.57982  0.9886   1
  -5 -14   1 10.8279   2.043   1
  -4 -14   1 23.2762 1.75319   1
  -3 -14   1 66.4818  5.4285   1
   0 -14   1 20.4855 2.47514   1
   1 -14   1 21.0493 2.82534   1
   2 -14   1 28.2466 2.33793   1
   3 -14   1 12.0573 1.51734   1
   4 -14   1 0.62756 2.33093   1
   5 -14   1 19.5624 1.21568   1
  -6 -13   1 0.27369 1.05567   1
  -4 -13   1 171.255 4.13915   1
  -3 -13   1 298.367 10.8367   1
   0 -13   1 822.583 14.0564   1
   1 -13   1 210.002 7.67121   1
   3 -13   1 8.12963  1.3895   1
   4 -13   1 42.7541  2.1736   1
   5 -13   1 125.186 2.01962   1
  -6 -12   1 83.8801 3.50282   1
  -3 -12   1 269.132  10.223   1
   0 -12   1 255.509 7.29918   1
   1 -12   1 553.178 12.6179   1
   3 -12   1 606.363 8.33858   1
   4 -12   1 301.193 5.35624   1
   5 -12   1 172.038 3.07928   1
  -6 -11   1 30.8923 2.57103   1
  -3 -11   1 20.5924 3.16805   1
   0 -11   1 61.8788 3.55798   1
   1 -11   1 6.26088 2.05743   1
   2 -11   1  55.862 4.12174   1
   3 -11   1 95.3152 3.10239   1
   4 -11   1 67.0416 2.66869   1
   5 -11   1 9.96968 0.96578   1
  -4 -10   1 42.6617  3.6473   1
  -3 -10   1 289.096 10.1575   1
  -1 -10   1 12.2661 1.33829   1
   0 -10   1 343.833 7.99107   1
   1 -10   1 474.931  5.7023   1
   2 -10   1 1049.08 13.2309   1
   4 -10   1 221.451 4.52897   1
   5 -10   1 92.6079 2.25774   1
  -3  -9   1 1040.71 19.2077   1
   0  -9   1 1065.56 14.4603   1
   1  -9   1 364.979 14.9135   1
   2  -9   1 917.664 12.5898   1
   3  -9   1 144.842  5.3854   1
   4  -9   1 35.5777 1.94159   1
   6  -9   1 65.0603 1.77094   1
  -6  -8   1 1.61091 0.45147   1
  -5  -8   1 51.9664 2.16983   1
  -3  -8   1 99.8896 5.62758   1
  -1  -8   1 63.6297 2.30367   1
   0  -8   1 34.3793 2.55017   1
   1  -8   1 463.446 9.19856   1
   2  -8   1 21.4252 1.85798   1
   3  -8   1 53.5145 3.30267   1
   4  -8   1 40.5278  2.0297   1
  -6  -7   1 12.7719  0.9108   1
  -5  -7   1 66.9294 2.58953   1
  -3  -7   1 577.857 12.8304   1
   0  -7   1 1276.16 15.6896   1
   1  -7   1 225.728 7.97122   1
   2  -7   1 137.221 4.45503   1
   3  -7   1 24.6865  2.3872   1
   4  -7   1 61.3064 2.33036   1
  -6  -6   1 134.307 2.92063   1
  -5  -6   1 481.676 7.52601   1
  -3  -6   1 525.295 11.6532   1
   0  -6   1 1313.45  16.576   1
   1  -6   1 2008.36 19.7084   1
   2  -6   1 1014.26 13.3455   1
   3  -6   1 1088.65 16.2167   1
   4  -6   1 627.216 57.5649   1
  -6  -5   1 23.5015 1.37564   1
  -5  -5   1 93.9862  3.2871   1
  -3  -5   1 51.0574 3.50256   1
   1  -5   1 128.201 5.93767   1
   2  -5   1 65.8168 3.18813   1
   3  -5   1 34.7257 2.91871   1
   4  -5   1 32.7834 2.63325   1
   6  -5   1 35.6516 1.04584   1
  -6  -4   1 119.939 3.01987   1
  -5  -4   1 155.514 4.33118   1
  -3  -4   1 124.453 4.98253   1
   0  -4   1 94.3757 3.44895   1
   1  -4   1 1661.67 17.3008   1
   2  -4   1  289.78  6.9115   1
   3  -4   1 495.824 10.9387   1
   4  -4   1 233.276 6.62089   1
   6  -4   1 30.0905 1.07355   1
  -6  -3   1 7.32655 0.98606   1
  -5  -3   1 27.9605 1.93932   1
  -3  -3   1 935.967 13.9583   1
   0  -3   1 2971.93  28.461   1
   1  -3   1 3392.26 28.8758   1
   4  -3   1 52.4335  1.9203   1
   5  -3   1 103.943 3.05873   1
   6  -3   1 162.071  2.5863   1
  -7  -2   1 77.8686 1.48932   1
  -6  -2   1 12.1303 1.16944   1
  -5  -2   1 95.9005 3.38203   1
  -3  -2   1 67.7429  3.3569   1
  -2  -2   1 207.293 4.13232   1
   0  -2   1 255.955 4.17732   1
   1  -2   1 2384.98  22.909   1
   4  -2   1 236.583 4.08713   1
   5  -2   1 21.5567 1.51104   1
   6  -2   1 46.1558 1.46167   1
  -6  -1   1 32.8772 1.76679   1
  -5  -1   1 44.7488 2.41636   1
  -2  -1   1 651.098 7.99958   1
  -1  -1   1 3225.96  23.375   1
   0  -1   1 405.497 8.67962   1
   4  -1   1 69.7925 2.27006   1
   5  -1   1 63.3234 2.46658   1
   6  -1   1 79.0874 1.88254   1
  -6   0   1 115.277  3.1915   1
  -5   0   1 595.839 8.82187   1
  -3   0   1 406.588 7.46817   1
  -2   0   1 485.248 6.98609   1
  -1   0   1  146.01 3.90008   1
   0   0   1 63.6009 5.08005   1
   4   0   1 857.472 9.85369   1
   5   0   1 90.4032 2.93105   1
   6   0   1 191.693 2.99215   1
  -6   1   1 31.3283 1.74105   1
  -5   1   1 38.4001 2.18077   1
  -3   1   1 310.457 6.76866   1
  -2   1   1 756.503  8.7899   1
  -1   1   1 3608.76 28.3085   1
   0   1   1  247.55 9.59466   1
   4   1   1 57.5508 2.42706   1
   5   1   1 61.5055 2.41734   1
   6   1   1 74.5418 1.84993   1
  -7   2   1 73.2161 1.51805   1
  -6   2   1 12.4388 1.19523   1
  -5   2   1 101.691 3.43426   1
  -4   2   1 162.928 5.89377   1
  -3   2   1 80.1446 3.65279   1
  -2   2   1 260.436 5.40496   1
  -1   2   1 1295.08 13.6185   1
   0   2   1 189.485 7.41132   1
   1   2   1 2616.89 19.7179   1
   2   2   1 90.3878 2.91778   1
   4   2   1 219.128 4.55927   1
   5   2   1 19.1511 1.46308   1
   6   2   1 42.8438 1.44833   1
  -7   3   1 74.8166 1.46463   1
  -6   3   1 10.5438 1.12593   1
  -5   3   1 28.5583 1.92993   1
  -4   3   1 280.663 7.55394   1
  -3   3   1 831.918 11.8665   1
  -1   3   1 9999.63 66.2317   1
   0   3   1 3358.67 163.284   1
   1   3   1 3387.84 23.7454   1
   2   3   1 521.292 7.21712   1
   4   3   1 54.2769 2.26987   1
   6   3   1 145.399   2.546   1
  -6   4   1 124.232 3.19911   1
  -5   4   1 130.656 3.93088   1
  -4   4   1 186.198 6.09449   1
  -3   4   1  106.31 4.07753   1
  -1   4   1 896.126 17.7709   1
   0   4   1 160.824 12.9896   1
   1   4   1 1610.86 13.2871   1
   2   4   1 268.217 5.07546   1
   4   4   1 219.262 4.57016   1
   6   4   1 27.7374 1.15957   1
  -6   5   1 23.9678 1.46297   1
  -5   5   1 87.6475 3.20966   1
  -4   5   1 67.5576 3.81513   1
  -3   5   1  53.003 3.00358   1
  -1   5   1 800.598 17.4923   1
   0   5   1 16.1525 1.26178   1
   2   5   1 59.1952 2.39365   1
   3   5   1 34.5039 2.34861   1
   4   5   1  33.741 1.83199   1
   6   5   1 33.0715 1.21081   1
  -6   6   1 152.834 3.38534   1
  -5   6   1 446.176 7.26685   1
  -4   6   1 408.111 9.69122   1
  -3   6   1 523.948 9.82616   1
  -2   6   1 51.1661 2.85169   1
  -1   6   1 288.489  5.7089   1
   0   6   1 1297.07 25.0192   1
   1   6   1 1929.86 22.1193   1
   2   6   1 1051.49 11.9534   1
   3   6   1 1015.09 13.6133   1
   4   6   1  579.32   7.842   1
   6   6   1 70.0258 1.64283   1
  -6   7   1 13.9153 1.08139   1
  -5   7   1  61.408 2.54156   1
  -4   7   1 87.6793 4.56711   1
  -3   7   1 579.274  10.808   1
  -2   7   1 616.257 10.4369   1
  -1   7   1 1033.61 14.5683   1
   0   7   1 1294.47 12.2553   1
   1   7   1  235.77 17.1501   1
   2   7   1 142.127 4.19305   1
   3   7   1 21.5306 2.05053   1
   4   7   1 45.0388 2.08849   1
   6   7   1 85.2319  1.7178   1
  -6   8   1 2.67111 0.63742   1
  -5   8   1 48.8033  2.1452   1
  -4   8   1 122.774 9.68401   1
  -3   8   1 109.648 4.85343   1
  -2   8   1 627.172 26.1942   1
  -1   8   1 77.1438  3.0359   1
   0   8   1 46.3486   2.961   1
   1   8   1 457.111 25.3222   1
   2   8   1 23.2495 1.90902   1
   3   8   1 57.2822 3.26842   1
   5   8   1  2.4247 0.75249   1
   6   8   1  12.955 0.70195   1
  -5   9   1  63.432 2.34893   1
  -4   9   1 71.7972  4.3992   1
  -3   9   1 1117.50 17.2362   1
  -2   9   1 438.789 25.7736   1
  -1   9   1 4007.37 72.9154   1
   0   9   1 1148.39 41.1037   1
   1   9   1 379.909 18.5467   1
   2   9   1 837.401 11.9911   1
   3   9   1  129.33 4.96606   1
   5   9   1 168.244 3.14455   1
   6   9   1 84.0547 1.40195   1
  -5  10   1 291.435 4.79916   1
  -4  10   1  56.853 3.16593   1
  -3  10   1 314.688  10.823   1
  -2  10   1  16.697 2.34272   1
  -1  10   1 17.8563 1.79245   1
   0  10   1 354.507 20.9444   1
   1  10   1  512.55 8.29679   1
   2  10   1 888.523 12.6819   1
   3  10   1 524.213 10.3607   1
   5  10   1 103.986 2.32446   1
  -3  11   1  23.975 3.65739   1
  -2  11   1 57.0264 3.22693   1
  -1  11   1  40.835 2.55404   1
   0  11   1 69.4746 2.16893   1
   1  11   1 2.43264 0.91224   1
   2  11   1 64.2939 3.33399   1
   4  11   1 66.7977 2.16028   1
   5  11   1 9.91196 0.84206   1
  -3  12   1 271.781 11.4137   1
  -2  12   1 34.4636 2.56755   1
  -1  12   1  7.6191 1.39349   1
   0  12   1 277.004 4.40997   1
   1  12   1 568.472 9.40609   1
   2  12   1 380.386 8.25012   1
  -3  13   1 359.032 14.1869   1
  -2  13   1  614.78 47.3302   1
  -1  13   1 418.734  10.141   1
   0  13   1 902.746  11.108   1
   1  13   1 234.883 6.05748   1
  -2  14   1  57.373 5.25172   1
  -1  14   1 29.9742 1.67482   1
   0  14   1 24.7981 1.47883   1
   1  14   1 28.4405 2.28585   1
  -2  15   1 302.515 9.41998   1
  -1  15   1 806.854 64.6238   1
   0  15   1 274.105 4.70842   1
  -2  16   1 50.4893 3.95453   1
  -1  16   1 71.8941 4.47825   1
   0  16   1 113.588 6.17128   1
   1  16   1 288.209 10.5419   1
  -1  17   1 0.88897 1.10871   1
   0  17   1 168.274 7.49209   1
   1  17   1 1.95379 1.73449   1
  -1  18   1 83.0088 4.86954   1
   0  18   1 38.9944 3.76193   1
  -2 -26   2 10.3899 1.97086   1
  -1 -26   2  45.553  1.3044   1
   1 -26   2 6.67826 0.83614   1
  -3 -25   2 1.43741 0.35687   1
  -2 -25   2 20.7225 2.10099   1
  -1 -25   2 51.7414 4.28964   1
   0 -25   2 119.062 2.82821   1
   1 -25   2 273.838 19.5474   1
   2 -25   2 57.4346 1.72315   1
  -3 -24   2 26.4321 0.82723   1
  -2 -24   2 58.8642 1.31961   1
  -1 -24   2 32.5454  1.6017   1
   0 -24   2 8.55541 0.91527   1
   1 -24   2 27.8872 1.53724   1
   2 -24   2 1.32621 0.81694   1
  -3 -23   2 5.99696 1.08946   1
  -2 -23   2 3.54251 1.13244   1
  -1 -23   2 5.30922 0.98002   1
   0 -23   2 9.94721 0.81395   1
   1 -23   2 13.4194 1.31506   1
   2 -23   2 34.6409 1.75729   1
   3 -23   2 11.2551 0.81405   1
  -4 -22   2 71.0807 1.72276   1
  -3 -22   2  211.86 4.26327   1
  -1 -22   2 149.469 6.90322   1
   0 -22   2   68.36 4.18072   1
   1 -22   2 10.0551 1.30292   1
   2 -22   2 4.01884 1.46673   1
   3 -22   2  53.314 1.23251   1
  -4 -21   2 12.3864 1.06897   1
  -3 -21   2 14.0855 1.54764   1
  -1 -21   2 20.1478 1.72883   1
   0 -21   2 116.429 8.29778   1
   1 -21   2 102.042 3.18938   1
   2 -21   2 123.304 2.69386   1
   3 -21   2 45.9714 1.44824   1
  -4 -20   2 5.57509 0.77102   1
  -1 -20   2  4.1052 1.16097   1
   0 -20   2 21.6182 3.96333   1
   1 -20   2 2.24479 0.58681   1
   2 -20   2 14.8009 1.55599   1
   3 -20   2 13.8509 0.85943   1
  -5 -19   2  48.062 1.40117   1
  -4 -19   2 81.9699 2.04202   1
  -3 -19   2 0.68505 1.28203   1
  -1 -19   2 84.1166 2.99393   1
   0 -19   2 379.892 39.0536   1
   1 -19   2  297.45 32.6299   1
   2 -19   2  259.95 17.7127   1
   3 -19   2 121.469   8.554   1
  -5 -18   2 56.5642  2.4271   1
  -4 -18   2  109.96 5.00594   1
  -3 -18   2 120.661 4.59494   1
  -1 -18   2  196.13 4.43449   1
   0 -18   2 65.3796 1.94243   1
   1 -18   2 57.9986 3.52921   1
   2 -18   2  5.8283  0.8624   1
   3 -18   2 25.3169  3.2542   1
   4 -18   2 43.5299 4.56018   1
  -5 -17   2 57.8687 2.91916   1
  -4 -17   2  26.167 1.46382   1
  -3 -17   2 17.2579 2.14747   1
  -2 -17   2 49.0674  3.5476   1
  -1 -17   2  25.847 1.79646   1
   0 -17   2 22.5491 1.21539   1
   1 -17   2 81.6872 8.74282   1
   2 -17   2 1.80221 0.77238   1
   3 -17   2 12.2301 1.66159   1
   4 -17   2 8.23652 0.64944   1
  -5 -16   2 80.6387 3.79453   1
  -4 -16   2 187.364 3.57289   1
  -3 -16   2 394.338 8.62106   1
  -2 -16   2 475.291 61.3152   1
  -1 -16   2 469.869 6.81631   1
   0 -16   2 45.5866 2.03734   1
   1 -16   2 36.8444 1.63312   1
   2 -16   2 8.76694 2.81004   1
   3 -16   2 100.048 4.16865   1
   4 -16   2 86.0364  4.8599   1
  -6 -15   2 72.0938 2.33737   1
  -5 -15   2 39.5784 2.99127   1
  -4 -15   2 34.4864  3.1305   1
  -3 -15   2 1.42857 1.31195   1
  -2 -15   2 42.3997 4.21957   1
   1 -15   2 294.182 10.0822   1
   2 -15   2 288.067 29.7752   1
   3 -15   2 190.043 3.05922   1
   4 -15   2 50.2653   2.839   1
   5 -15   2 54.1193 1.65499   1
  -6 -14   2 16.2731 1.59876   1
  -5 -14   2 9.08665 2.11198   1
  -4 -14   2 5.39475 1.78119   1
  -3 -14   2 17.2938 2.02601   1
   1 -14   2 5.15176 1.09367   1
   2 -14   2  14.929 2.94833   1
   3 -14   2 40.5705 1.62163   1
   4 -14   2 13.2396 1.39834   1
   5 -14   2 4.26743 1.09538   1
  -6 -13   2 72.1104 3.25179   1
  -5 -13   2 78.2053 4.16873   1
  -4 -13   2 157.227 5.74142   1
  -3 -13   2 7.13693 1.49895   1
   2 -13   2 396.876 5.93009   1
   3 -13   2 297.299   5.255   1
   4 -13   2 138.948 14.1918   1
   5 -13   2  20.433  1.5448   1
  -6 -12   2  50.715 3.06768   1
  -5 -12   2 43.6595 3.33898   1
  -4 -12   2 536.677 10.6929   1
  -3 -12   2 244.458  6.1573   1
   2 -12   2 49.1601 2.06018   1
   3 -12   2 38.8091 2.04795   1
   4 -12   2 142.756 3.29643   1
   5 -12   2 113.382 3.03502   1
  -6 -11   2 11.5146 2.05547   1
  -5 -11   2 35.4624 3.15907   1
   3 -11   2 42.1028 2.09322   1
   4 -11   2 12.1664 1.31039   1
   5 -11   2 19.7127 1.84905   1
  -6 -10   2  24.243 2.50825   1
   1 -10   2 27.0316 1.99454   1
   2 -10   2 24.5315 2.36423   1
   3 -10   2 65.7758 2.52011   1
   4 -10   2 232.583 4.24083   1
  -6  -9   2 137.367 2.24235   1
  -5  -9   2 135.395 3.60434   1
   1  -9   2 1100.83 14.1885   1
   2  -9   2 794.499 13.4025   1
   3  -9   2  753.85 29.4742   1
   4  -9   2  60.595 2.16816   1
  -6  -8   2 37.4662 1.33549   1
  -5  -8   2 10.0692 1.35274   1
  -4  -8   2 126.396 4.18192   1
   1  -8   2 11.9163 1.62729   1
   2  -8   2 81.5291 4.06298   1
   3  -8   2 83.2052 2.34642   1
   4  -8   2 81.8174 2.46949   1
  -6  -7   2 82.0216 2.06988   1
  -5  -7   2 161.267 4.26412   1
  -4  -7   2  19.799 2.06261   1
   1  -7   2 1740.12 20.7299   1
   2  -7   2 339.077 8.30642   1
   3  -7   2 562.374 6.08962   1
   4  -7   2 99.4008 2.67275   1
  -6  -6   2  60.006 2.19277   1
  -5  -6   2 38.0467 2.26863   1
   1  -6   2 234.979 6.49717   1
   2  -6   2 96.8416  4.4185   1
   3  -6   2 28.1875 2.77032   1
   4  -6   2 306.005 4.27679   1
   5  -6   2 212.397 2.90367   1
  -6  -5   2 94.2754 2.91956   1
  -5  -5   2   13.89 1.62626   1
  -1  -5   2 229.558  4.2002   1
   0  -5   2 115.869 4.17846   1
   1  -5   2 307.453  7.5738   1
   2  -5   2 140.302 5.22251   1
   3  -5   2 139.081 6.00578   1
   4  -5   2 7.70127 0.94634   1
   5  -5   2 42.0135 1.40421   1
  -6  -4   2 55.3998 2.35948   1
  -5  -4   2 123.078 3.93339   1
  -1  -4   2 343.773 5.71115   1
   0  -4   2 530.383 9.75114   1
   1  -4   2 31.6994 2.56552   1
   2  -4   2 32.9918 2.65022   1
   3  -4   2 60.2176 3.98754   1
   4  -4   2 163.592 3.31011   1
   5  -4   2 133.026 2.61118   1
  -7  -3   2 51.2134 1.47713   1
  -6  -3   2 292.171 5.58549   1
  -5  -3   2 139.375 4.15794   1
  -1  -3   2 596.143  8.5632   1
   0  -3   2 2946.06 29.2465   1
   1  -3   2 613.046 11.0711   1
   2  -3   2 2038.13 23.0941   1
   3  -3   2 641.228 13.5015   1
   5  -3   2 119.017 2.57769   1
  -7  -2   2 33.2864  1.2924   1
  -6  -2   2 99.1134 3.35358   1
  -5  -2   2 32.5535 2.34385   1
  -2  -2   2 40.6148 1.67592   1
  -1  -2   2 740.473 10.4466   1
   0  -2   2 299.387 4.23712   1
   1  -2   2 41.7387 2.93639   1
   2  -2   2 96.0576 4.66131   1
   3  -2   2 59.3586 4.19362   1
   5  -2   2  137.62 2.86343   1
  -7  -1   2 35.5546 1.37377   1
  -6  -1   2  170.00 4.33607   1
  -5  -1   2 37.8926 2.42158   1
  -3  -1   2 98.8222 3.48667   1
  -2  -1   2 146.254 3.24689   1
  -1  -1   2 103.651 9.17298   1
   0  -1   2 1650.60 29.4167   1
   1  -1   2 377.927 8.49996   1
   2  -1   2 696.442  12.579   1
   3  -1   2 206.876 7.82588   1
   5  -1   2 56.2988 1.94705   1
   6  -1   2 10.9692 0.59935   1
  -7   0   2 12.3188 0.87647   1
  -6   0   2 35.9779 2.13975   1
  -5   0   2 85.5273  3.4439   1
  -3   0   2 1406.23 14.8984   1
  -2   0   2 884.852 9.42633   1
  -1   0   2 3619.91 32.2968   1
   0   0   2  261.17 8.57818   1
   1   0   2  478.45 9.33604   1
   2   0   2 235.316 7.27194   1
   3   0   2 37.2338 3.45419   1
   5   0   2 402.469 5.25595   1
   6   0   2 79.8612 1.44138   1
  -7   1   2 34.7006 1.34132   1
  -6   1   2 167.358 4.25876   1
  -5   1   2 35.3132 2.39915   1
  -4   1   2 94.5167 4.50499   1
  -3   1   2 109.538 4.02022   1
  -2   1   2 170.714 4.10209   1
  -1   1   2 168.872 123.381   1
   0   1   2 1805.61 111.579   1
   1   1   2 348.452 7.90934   1
   2   1   2 678.263 12.5175   1
   3   1   2 203.862 7.68928   1
   5   1   2  54.745 1.96962   1
   6   1   2 10.1528 0.61839   1
  -7   2   2 31.7174   1.237   1
  -6   2   2 103.689 3.40823   1
  -5   2   2 36.3088 2.46858   1
  -4   2   2 220.195 6.63493   1
  -3   2   2 293.191  6.5433   1
  -2   2   2 51.9473 2.38281   1
  -1   2   2  840.57 16.8052   1
   0   2   2 346.451 21.6696   1
   1   2   2 33.0028  2.5167   1
   2   2   2 99.6504 4.80299   1
   3   2   2 61.4734 4.39523   1
   5   2   2 124.429 2.78557   1
   6   2   2  14.272 0.66408   1
  -6   3   2 289.147 5.49228   1
  -5   3   2 171.607 4.83915   1
  -4   3   2 123.987 5.06002   1
  -3   3   2 171.538  5.1759   1
  -1   3   2 705.244 10.4755   1
   0   3   2 3879.15 48.5005   1
   1   3   2 506.406 9.45111   1
   2   3   2 2006.20 23.4703   1
   3   3   2 620.563 13.5312   1
   4   3   2 185.985 3.79859   1
   5   3   2 107.226 2.58351   1
   6   3   2 3.64943 0.47454   1
  -6   4   2 57.7314 2.37296   1
  -5   4   2  150.54 4.53871   1
  -4   4   2 237.396 7.17883   1
  -3   4   2 469.891 9.15088   1
  -2   4   2 629.713 11.5455   1
  -1   4   2 461.946 21.4412   1
   0   4   2 786.405 13.3197   1
   1   4   2 24.8115 2.16322   1
   2   4   2 33.3315 2.86597   1
   3   4   2 61.5567 4.22728   1
   4   4   2 145.681 3.34064   1
   5   4   2 116.376 2.62759   1
   6   4   2 74.6503 1.33101   1
  -6   5   2 98.0422 2.88575   1
  -5   5   2 20.4311 1.91188   1
  -4   5   2 106.129 4.96459   1
  -3   5   2 39.9894 2.79979   1
  -2   5   2 246.582 4.80148   1
  -1   5   2 315.669 14.0755   1
   0   5   2 192.547 4.47141   1
   1   5   2  255.50 6.50595   1
   2   5   2 149.287 5.66399   1
   3   5   2 140.708 6.24295   1
   4   5   2 5.94089 1.07512   1
   5   5   2 38.5685 1.56081   1
  -6   6   2 62.1859 2.20539   1
  -5   6   2 50.5901  2.5817   1
  -4   6   2 792.777 14.1719   1
  -3   6   2 559.319 10.9601   1
  -2   6   2 1586.72 15.3076   1
  -1   6   2 1324.48 66.3227   1
   0   6   2 553.263 7.05844   1
   1   6   2 219.616 29.2392   1
   2   6   2   94.64 4.54643   1
   3   6   2 25.3373 1.38097   1
   4   6   2 263.499 4.51035   1
   5   6   2 189.168 3.25322   1
  -6   7   2 85.7984 2.41801   1
  -5   7   2 185.019 4.43325   1
  -4   7   2 19.9855 1.35725   1
  -3   7   2 78.8646 5.02817   1
  -2   7   2 437.476 7.33098   1
  -1   7   2 216.478  15.221   1
   0   7   2 774.528 53.0238   1
   1   7   2 1518.37 74.4632   1
   2   7   2 335.174 8.58205   1
   3   7   2 518.072 13.6646   1
   4   7   2  87.091 2.53821   1
   5   7   2 38.5028 1.45775   1
  -6   8   2 42.9995 1.60159   1
  -5   8   2 11.7846 1.25088   1
  -4   8   2 148.006  5.1204   1
  -3   8   2 26.0021 3.45969   1
  -2   8   2 161.987 8.44413   1
  -1   8   2 173.962 14.4101   1
   0   8   2 134.908 5.84979   1
   1   8   2 13.4241 1.45747   1
   2   8   2 83.3655 4.29518   1
   3   8   2 73.2323 3.37292   1
   4   8   2 72.4202 2.25912   1
   5   8   2 17.8708 1.03687   1
  -6   9   2  166.03 2.91966   1
  -5   9   2  150.53 3.63321   1
  -4   9   2 59.6638 3.50898   1
  -3   9   2  31.107 3.97181   1
  -2   9   2 37.4405 2.57201   1
  -1   9   2 533.366 39.8328   1
   0   9   2 715.744 56.1247   1
   1   9   2 1147.25 18.7707   1
   3   9   2 684.542 7.58174   1
   4   9   2 60.6975 2.02712   1
   5   9   2 144.921 2.48709   1
  -3  10   2 434.076 14.6311   1
  -2  10   2 1095.32  38.114   1
  -1  10   2 285.038  28.825   1
   0  10   2 321.481 16.5956   1
   3  10   2 56.0043 1.96098   1
   4  10   2 242.206 3.95439   1
   5  10   2 98.5964 1.92031   1
  -3  11   2 101.182  7.7428   1
  -2  11   2 262.209   7.228   1
  -1  11   2 10.4839 2.07166   1
   0  11   2 22.4015 2.52202   1
   3  11   2 37.1916  1.5773   1
   4  11   2 14.8848 1.07712   1
  -3  12   2 256.687 13.2629   1
  -2  12   2  796.94   57.44   1
  -1  12   2 394.502 7.83403   1
   0  12   2 267.637 11.5283   1
   4  12   2 158.681 2.85418   1
  -3  13   2 8.49459  3.9239   1
  -2  13   2 134.994  9.8024   1
  -1  13   2 198.918 5.63453   1
   0  13   2 642.949 46.3919   1
  -3  14   2 21.0013 5.15468   1
  -2  14   2 44.4246  5.2576   1
  -1  14   2 25.0976 2.18881   1
   0  14   2 11.0429 1.61526   1
  -2  15   2 38.5168 3.76362   1
  -1  15   2 69.7921 3.50893   1
   0  15   2 380.603  11.125   1
   1  15   2 251.377 9.44578   1
  -2  16   2 428.527 17.8505   1
  -1  16   2 459.222 8.65504   1
   0  16   2  45.379 2.87744   1
   1  16   2 31.4591 3.41768   1
  -1  17   2 25.4961 2.23294   1
   0  17   2  28.073 2.25071   1
  -2 -25   3 45.4611  1.2875   1
  -3 -24   3 21.4723 0.96071   1
  -2 -24   3 15.3717  1.5947   1
  -1 -24   3 65.7494 1.26636   1
   0 -24   3  37.609 1.63876   1
   1 -24   3 13.8973 0.64511   1
  -3 -23   3 10.6552 0.62619   1
  -2 -23   3 10.8771 0.85898   1
  -1 -23   3 20.3494 1.02243   1
   0 -23   3 5.08847 1.05968   1
   1 -23   3 6.80639 0.67648   1
   2 -23   3 15.4389 1.05585   1
  -3 -22   3 15.2362 0.79718   1
  -2 -22   3 96.1515 2.00851   1
  -1 -22   3 246.404 3.27042   1
   0 -22   3 184.368 15.9135   1
   1 -22   3 179.768 4.56901   1
   2 -22   3 113.402 3.03267   1
  -4 -21   3 46.4432 1.53346   1
  -2 -21   3 32.7984  1.3139   1
  -1 -21   3 12.6787 0.78941   1
   0 -21   3 13.0461 0.67198   1
   1 -21   3 35.8858  1.3117   1
   2 -21   3 16.4273 2.01172   1
  -4 -20   3 20.2926 1.29801   1
  -3 -20   3 10.4099 1.30623   1
  -2 -20   3 2.36151 0.94266   1
  -1 -20   3 25.1417 1.08443   1
   0 -20   3 1.72436 0.51162   1
   1 -20   3 35.8346 2.15431   1
   2 -20   3 8.63123 1.18843   1
   3 -20   3 6.99991 0.76743   1
  -4 -19   3 243.732 4.31047   1
  -2 -19   3 67.7233 2.61993   1
  -1 -19   3 88.1409 3.35165   1
   0 -19   3 14.7876  2.4865   1
   2 -19   3 52.4245 2.12572   1
   3 -19   3 104.937  2.3081   1
  -4 -18   3 54.7817 2.13422   1
  -3 -18   3 23.1964 2.27104   1
  -1 -18   3  122.64 2.01553   1
   0 -18   3 96.4201 1.89169   1
   1 -18   3 172.225 3.90048   1
   2 -18   3 84.6564 2.87135   1
   3 -18   3 48.3427  1.3938   1
  -5 -17   3 3.64244 1.24352   1
  -4 -17   3 21.6252 2.36207   1
  -3 -17   3 19.7555 2.17202   1
  -1 -17   3 43.3235 3.30622   1
   0 -17   3 13.0253 0.96483   1
   1 -17   3 16.2946 1.66714   1
   2 -17   3 33.7736  2.1277   1
   3 -17   3 0.96688 0.79386   1
  -5 -16   3   5.651 1.48763   1
  -4 -16   3 0.73634 1.59539   1
  -3 -16   3 16.4905 2.04289   1
  -2 -16   3 211.194 11.0626   1
  -1 -16   3 342.793 11.2485   1
   0 -16   3 612.945 27.2511   1
   1 -16   3 207.855 6.17298   1
   2 -16   3 240.392 7.14807   1
   3 -16   3 80.4986 3.92554   1
   4 -16   3 10.0843 1.25315   1
  -5 -15   3 191.945 5.66515   1
  -4 -15   3 156.268 5.83516   1
  -3 -15   3 83.4935 3.98518   1
  -2 -15   3 183.757 5.39857   1
  -1 -15   3 30.4425 1.30128   1
   0 -15   3 63.0003  5.9326   1
   1 -15   3 57.7872 1.59811   1
   2 -15   3  49.151 1.61782   1
   3 -15   3 143.084 2.83658   1
   4 -15   3 138.588 3.04811   1
  -6 -14   3  41.501 2.01524   1
  -5 -14   3 40.5548 3.12039   1
  -4 -14   3 30.8828 3.12217   1
  -3 -14   3 79.8755 4.06081   1
  -2 -14   3 4.97698 1.37168   1
   0 -14   3 7.48357 0.67695   1
   1 -14   3 12.2696 0.83699   1
   2 -14   3 5.92818  0.9396   1
   3 -14   3 5.04926 0.72835   1
   4 -14   3 18.9498 1.63936   1
  -6 -13   3 34.2393 2.10283   1
  -5 -13   3 155.955  5.7016   1
  -4 -13   3 168.797 6.24833   1
  -3 -13   3 640.021 11.2912   1
  -2 -13   3 119.939 4.37317   1
   0 -13   3 2.27193 1.03354   1
   1 -13   3 61.1671 3.87328   1
   2 -13   3 103.608 2.24747   1
   3 -13   3 123.065 3.78298   1
   4 -13   3 191.438 3.99005   1
  -6 -12   3 43.8689 2.57316   1
  -5 -12   3 8.95097 2.20089   1
  -4 -12   3  5.7357 2.04553   1
  -3 -12   3 280.743 7.38444   1
  -2 -12   3 107.982 4.17685   1
   1 -12   3 383.574 10.7479   1
   2 -12   3 352.357 12.4787   1
   3 -12   3 43.4886 1.43543   1
   4 -12   3 69.5403 2.71231   1
  -6 -11   3 10.9543 1.86665   1
  -5 -11   3 13.1616  2.3795   1
  -4 -11   3 15.2772 2.46738   1
  -3 -11   3 18.7281 2.26542   1
   1 -11   3  3.5365 0.88168   1
   2 -11   3  14.382 1.37114   1
   3 -11   3 8.18206 0.83816   1
  -6 -10   3 57.3312 3.35714   1
  -5 -10   3 12.6938 1.15593   1
  -4 -10   3 22.7511 2.74618   1
  -3 -10   3  62.036 3.56518   1
   2 -10   3 311.068 24.5484   1
   3 -10   3 83.1924 1.88501   1
   5 -10   3 3.50199 1.08425   1
  -6  -9   3 91.0161 1.94665   1
  -5  -9   3 275.508 30.7604   1
  -4  -9   3 306.756 8.20554   1
  -3  -9   3 514.103 9.79353   1
   1  -9   3  14.232   1.813   1
   2  -9   3 241.195 16.7724   1
   3  -9   3 230.098 4.57972   1
   5  -9   3  161.44  3.2479   1
  -6  -8   3 44.0665 1.99182   1
  -5  -8   3 60.1227 2.39537   1
  -4  -8   3 71.2972 4.14602   1
   1  -8   3 56.3077  3.4067   1
   2  -8   3 45.8455 1.39307   1
   3  -8   3 3.97754 0.76451   1
   5  -8   3 21.9848 1.68758   1
  -6  -7   3 94.0167 5.44799   1
  -5  -7   3 100.485   15.16   1
  -4  -7   3 496.226 10.1442   1
   1  -7   3 35.7482 2.81785   1
   2  -7   3 193.095 3.25728   1
   3  -7   3 132.155 5.15094   1
  -6  -6   3 39.5221 3.42351   1
  -5  -6   3 17.2543 1.74187   1
  -4  -6   3 38.9582 2.94729   1
   1  -6   3  806.48 13.9854   1
   2  -6   3 702.504 14.1695   1
   3  -6   3 55.3695 2.05819   1
  -6  -5   3 5.71514 0.99119   1
  -5  -5   3 153.521 41.6911   1
  -4  -5   3  46.444 3.15882   1
   1  -5   3 19.5653 2.35299   1
   2  -5   3 5.20692 1.55988   1
   3  -5   3 161.867 2.99813   1
   4  -5   3 50.6163 1.57824   1
  -6  -4   3 24.0999  1.5904   1
  -5  -4   3  69.481 9.45658   1
  -4  -4   3 19.7909 2.22228   1
   1  -4   3 730.336 13.8911   1
   2  -4   3 347.965 9.49664   1
   3  -4   3 118.386 2.65351   1
   4  -4   3 23.6487  1.2463   1
  -7  -3   3 83.4431 1.89393   1
  -6  -3   3 38.4564 1.89461   1
  -5  -3   3 517.277 145.743   1
  -4  -3   3 399.688 8.31255   1
  -2  -3   3 1372.63 17.8565   1
   0  -3   3 15.7728 2.16968   1
   1  -3   3 279.665  8.7665   1
   2  -3   3 174.926 6.72098   1
   3  -3   3 454.972 5.64991   1
   4  -3   3 374.741 4.84311   1
  -7  -2   3 45.7751   1.499   1
  -6  -2   3 68.9901 3.06172   1
  -5  -2   3 70.5597 17.7096   1
  -2  -2   3 104.221 4.92368   1
   0  -2   3 793.248 14.2829   1
   1  -2   3 225.193 7.52139   1
   2  -2   3 267.918 8.52637   1
   3  -2   3 64.8268 2.20748   1
   4  -2   3 19.8553  1.3507   1
  -7  -1   3 23.9318 1.15289   1
  -6  -1   3 74.6278  3.1811   1
  -5  -1   3 126.498 5.37098   1
  -2  -1   3 356.949 9.25006   1
   0  -1   3 214.078 4.13489   1
   1  -1   3 135.354 6.00465   1
   2  -1   3 12.1671  2.2164   1
   3  -1   3 312.837 4.62601   1
   4  -1   3 123.824 2.81371   1
   5  -1   3 75.9747 1.67935   1
  -7   0   3 128.925 2.52812   1
  -6   0   3  16.156 1.77023   1
  -5   0   3 59.6025 3.84786   1
  -3   0   3 161.939 3.56614   1
  -2   0   3  569.09 12.1557   1
  -1   0   3 1459.18  21.096   1
   0   0   3 1932.11 14.9113   1
   1   0   3 1398.58 19.7585   1
   2   0   3 473.687 11.5193   1
   3   0   3 177.995 3.49318   1
   4   0   3 51.8635 1.88955   1
   5   0   3 4.87892 0.70002   1
  -7   1   3 22.1302 1.06584   1
  -6   1   3 79.7346 3.18002   1
  -5   1   3 115.826 4.92112   1
  -3   1   3 171.501  9.9814   1
  -2   1   3 382.637 17.9465   1
  -1   1   3 237.982 8.80562   1
   0   1   3  270.44 27.4585   1
   1   1   3 130.232 5.75179   1
   2   1   3 9.40907 2.15332   1
   3   1   3 300.683 4.66367   1
   4   1   3 121.697 2.84061   1
   5   1   3 75.0842 1.72741   1
  -7   2   3 42.5606 1.34816   1
  -6   2   3 73.7344 2.90151   1
  -5   2   3 63.5064 3.78723   1
  -4   2   3 79.2843 9.14651   1
  -3   2   3 226.729 5.45072   1
  -2   2   3 131.523 9.23383   1
  -1   2   3 21.2274  3.4153   1
   0   2   3 844.012 9.69201   1
   1   2   3 202.074 6.95809   1
   2   2   3 265.299 8.49059   1
   3   2   3 57.4802 2.10761   1
   4   2   3 16.5559 1.40835   1
   5   2   3 14.4299 0.94362   1
  -6   3   3 41.6637 2.16845   1
  -5   3   3  530.21 9.60692   1
  -4   3   3 296.422 9.21977   1
  -3   3   3  599.02 10.3616   1
  -2   3   3 1362.75 22.5678   1
  -1   3   3 16.8697 1.22458   1
   0   3   3 19.0037 1.65298   1
   1   3   3 253.331 7.80248   1
   2   3   3 173.504 6.78355   1
   3   3   3  411.70 5.64666   1
   4   3   3  347.74 4.89086   1
   5   3   3 158.152 1.69953   1
  -6   4   3 25.7957  1.6821   1
  -5   4   3 68.2995  3.3898   1
  -4   4   3 17.2684 2.47325   1
  -3   4   3 249.194 7.41852   1
  -2   4   3 90.1928 6.17475   1
  -1   4   3  525.92 60.0551   1
   0   4   3 655.887 32.3891   1
   1   4   3 750.816 13.8169   1
   2   4   3 376.076  10.156   1
   3   4   3 111.062 2.85549   1
   4   4   3  23.293 1.38908   1
   5   4   3  8.3145 0.49034   1
  -6   5   3 6.07877 0.99414   1
  -5   5   3 165.356 4.77437   1
  -4   5   3 35.8791 1.92647   1
  -3   5   3 132.138 4.14974   1
  -2   5   3 103.453 6.78228   1
  -1   5   3 43.1169  5.7603   1
   0   5   3 31.2095  1.6602   1
   1   5   3 25.9031 2.74008   1
   2   5   3 6.93584  1.8246   1
   3   5   3 140.541 3.20271   1
   4   5   3  44.891  1.7123   1
   5   5   3 18.4168 0.80399   1
  -6   6   3 43.9856 1.86605   1
  -5   6   3 12.3278 1.51336   1
  -4   6   3 33.4726 1.81868   1
  -3   6   3 441.354 13.3432   1
  -2   6   3 224.896 5.50592   1
  -1   6   3 1091.06 15.2932   1
   0   6   3 1518.86  167.15   1
   1   6   3 1099.89  17.341   1
   2   6   3 738.425 14.6899   1
   3   6   3 54.9125 2.03828   1
   4   6   3 115.848 2.63571   1
   5   6   3 15.2854 0.69184   1
  -6   7   3 103.328 2.62734   1
  -5   7   3 105.346 3.44588   1
  -4   7   3 348.297 59.2688   1
  -3   7   3 291.543 7.85008   1
  -2   7   3 317.922 6.90507   1
  -1   7   3 147.253 5.75579   1
   0   7   3 35.7911   3.455   1
   2   7   3 190.253 3.68574   1
   3   7   3 136.701 3.12616   1
   4   7   3 269.746 5.92187   1
  -6   8   3   52.46 1.70585   1
  -5   8   3 67.1683 2.61582   1
  -3   8   3 218.465 6.29038   1
  -2   8   3 3.42702  1.3471   1
  -1   8   3 33.8947 5.20203   1
   0   8   3 144.946 17.2512   1
   2   8   3 36.2512  2.9716   1
   3   8   3 3.90182 0.62343   1
   4   8   3 54.2324 1.33732   1
  -3   9   3 487.001 17.9891   1
  -2   9   3 364.079 9.69346   1
  -1   9   3 112.265 11.8231   1
   0   9   3 2.67099 1.17345   1
   2   9   3 251.284 6.65705   1
   3   9   3 247.618 8.29311   1
   4   9   3 242.245 3.46697   1
  -3  10   3 55.8011 5.16555   1
  -2  10   3 227.748 12.1287   1
  -1  10   3 754.883 47.1043   1
   0  10   3 682.788 59.2101   1
   2  10   3  340.22 4.69322   1
   3  10   3 95.3709 2.36681   1
  -3  11   3 15.6769 2.30189   1
  -2  11   3 112.576 9.65591   1
  -1  11   3  9.3456 1.68133   1
   0  11   3 28.6891 2.39076   1
   1  11   3 1.03469 2.45878   1
  -3  12   3 271.619   5.069   1
  -2  12   3 120.084 14.3001   1
  -1  12   3 550.248  42.932   1
   0  12   3 433.928 19.2058   1
   1  12   3 463.661  15.335   1
  -3  13   3 672.588 8.47935   1
  -2  13   3 140.929 6.89945   1
  -1  13   3  266.24 20.7335   1
   0  13   3 0.93041  1.0386   1
   1  13   3 67.4613 6.07914   1
  -3  14   3 103.863 3.14673   1
  -2  14   3 5.45419 0.97434   1
  -1  14   3 8.36752  1.1908   1
   0  14   3 6.72495 1.33009   1
  -2  15   3 168.199 3.04075   1
  -1  15   3 38.4667  1.3697   1
  -1  16   3 391.339 5.00232   1
  -1  17   3 48.4132 1.61478   1
   0  17   3 13.7722 1.02793   1
  -1  18   3 133.628 2.54034   1
   0  18   3 103.354 2.34208   1
   0  19   3 15.8461 0.97544   1
   0  20   3 0.91296 0.48942   1
   1  20   3 35.6306 1.20431   1
   3  20   3  10.813 0.60674   1
   1  21   3  35.474 1.08267   1
   2  21   3 20.3661 0.80912   1
  -2 -23   4 5.46232 0.77737   1
  -3 -22   4  44.895 1.46114   1
  -3 -21   4  48.355 1.78906   1
  -2 -21   4 44.6672 1.79978   1
   0 -21   4 37.0721 1.27763   1
   1 -21   4  69.662 1.76499   1
  -3 -20   4 14.3082 1.33218   1
  -2 -20   4 14.9266 1.53119   1
  -1 -20   4 4.01932 1.05507   1
   0 -20   4 1.21557 0.72934   1
   1 -20   4 6.10769 0.55043   1
   2 -20   4 10.4782 0.78556   1
  -4 -19   4 9.27326 0.68361   1
  -3 -19   4 132.465 3.31366   1
  -2 -19   4  132.03 3.51626   1
  -1 -19   4 136.485 3.67167   1
   0 -19   4 232.925  3.8619   1
   1 -19   4 86.0173  13.972   1
   2 -19   4 18.7417 3.30136   1
  -4 -18   4 52.6917 2.17784   1
  -3 -18   4 13.6066 1.47787   1
  -2 -18   4 12.2955 1.37279   1
  -1 -18   4 12.4977 1.59151   1
   0 -18   4 34.7721 3.90807   1
   1 -18   4 32.3857 6.41301   1
   2 -18   4 98.4679 16.5484   1
  -5 -17   4 5.90777 0.79582   1
  -2 -17   4 19.0762 1.54619   1
  -1 -17   4 5.80872 1.30262   1
   0 -17   4 43.0758 4.83445   1
   1 -17   4 2.30502 1.09341   1
   2 -17   4 4.74589 1.02444   1
   3 -17   4  5.6052 0.63407   1
  -2 -16   4 57.5382 2.52583   1
  -1 -16   4 2.71286  1.2418   1
   0 -16   4 59.7181 2.13211   1
   1 -16   4 87.8588 2.80369   1
   2 -16   4 165.808  5.2605   1
  -4 -15   4 150.101 5.43558   1
  -2 -15   4 196.903 4.70611   1
  -1 -15   4  242.24 5.40039   1
   0 -15   4 99.9134 3.14486   1
   1 -15   4 153.283 2.57065   1
   2 -15   4 28.7561 1.26246   1
   3 -15   4 10.7517 1.48609   1
  -5 -14   4 15.9636 1.87807   1
  -4 -14   4 36.5503 3.12307   1
  -3 -14   4 23.6798 2.53105   1
  -1 -14   4 55.1023 2.74947   1
   0 -14   4 17.4487 1.15504   1
   1 -14   4 3.91967 1.15568   1
   2 -14   4 6.42111 0.91164   1
   3 -14   4  2.0927 0.71564   1
  -5 -13   4 8.92571 1.79747   1
  -4 -13   4 70.4847 4.16088   1
  -3 -13   4 149.277 5.65916   1
  -1 -13   4 332.696 16.0834   1
   0 -13   4 304.464 41.2976   1
   1 -13   4 187.157 4.09248   1
   2 -13   4 23.4532 2.14733   1
   3 -13   4 16.8592  3.1545   1
  -5 -12   4 143.018 5.10332   1
  -4 -12   4 108.815 5.14391   1
  -3 -12   4 178.947  6.2627   1
  -1 -12   4 28.7581 2.14375   1
   0 -12   4 64.6224 11.7478   1
   1 -12   4 193.753 4.13289   1
   2 -12   4 112.486 2.28118   1
   3 -12   4 300.216 26.9556   1
  -5 -11   4 55.0321 5.29783   1
  -4 -11   4 34.8879 3.24465   1
  -3 -11   4 3.70421 1.82255   1
  -1 -11   4 56.3757 4.72998   1
   0 -11   4 10.1397 1.60751   1
   1 -11   4 10.4168 1.38825   1
   2 -11   4 7.06175 0.99475   1
   3 -11   4 7.52717 1.82817   1
  -6 -10   4 73.0212 2.85552   1
  -5 -10   4  159.86 18.8333   1
  -4 -10   4 158.106 6.27919   1
  -3 -10   4   92.99 4.62642   1
  -2 -10   4 108.534 4.70861   1
  -1 -10   4 13.9203 0.82658   1
   0 -10   4  84.085 10.5094   1
   1 -10   4 110.368 6.97443   1
   2 -10   4 194.703 8.71568   1
   3 -10   4 237.612 40.5848   1
   4 -10   4 100.286 2.21876   1
  -6  -9   4 11.3914 0.71075   1
  -5  -9   4 15.2035 1.61671   1
  -4  -9   4 239.855 7.70831   1
  -3  -9   4 141.016 5.53194   1
  -2  -9   4 1015.73  14.812   1
  -1  -9   4 447.135 7.22221   1
   0  -9   4 500.272 64.9336   1
   1  -9   4 199.529 13.8937   1
   2  -9   4 92.9079 2.79849   1
   3  -9   4 6.95113 0.55488   1
   4  -9   4  15.934 1.30191   1
  -6  -8   4 5.48206 0.68278   1
  -5  -8   4 17.5577 1.83117   1
  -4  -8   4 66.8674 4.23727   1
  -3  -8   4 70.8899 4.02226   1
  -2  -8   4 80.2845 4.03697   1
   0  -8   4 7.12692 0.96521   1
   1  -8   4 34.7341 4.30308   1
   2  -8   4 3.47472 1.02434   1
   4  -8   4 7.76356 0.84143   1
  -6  -7   4 20.3288   1.384   1
  -5  -7   4 8.30365 1.56979   1
  -4  -7   4 53.5059 3.79349   1
  -3  -7   4 237.594 6.92936   1
   1  -7   4 188.715 21.5265   1
   2  -7   4 77.9781 2.54486   1
   4  -7   4 8.44362 0.61568   1
  -6  -6   4 199.901   28.55   1
  -5  -6   4 221.001  7.2848   1
  -4  -6   4 200.228 6.71336   1
  -3  -6   4 484.905 9.82415   1
   1  -6   4 482.587 6.59353   1
   2  -6   4 256.654 4.56865   1
   4  -6   4 190.609 2.69608   1
  -6  -5   4 88.1422 3.29255   1
  -5  -5   4 55.1886 2.71741   1
  -4  -5   4 204.998 6.57658   1
  -3  -5   4  2.2405 1.56637   1
   1  -5   4 81.5582 1.51495   1
   2  -5   4 35.1877 1.86342   1
   4  -5   4 14.1302 0.94201   1
  -6  -4   4 125.577 4.06481   1
  -5  -4   4  114.41  3.6677   1
  -4  -4   4 150.132 5.57957   1
  -3  -4   4 228.493 6.39581   1
   1  -4   4 65.1154 1.41967   1
   2  -4   4  200.51 4.04828   1
   4  -4   4 108.781 2.15481   1
  -6  -3   4 2.69759 1.48833   1
  -5  -3   4 11.7684 2.64569   1
  -4  -3   4 319.517 7.99032   1
   1  -3   4 748.562 7.18019   1
   4  -3   4 26.6387  1.2238   1
  -6  -2   4 49.7326 2.74566   1
  -5  -2   4 32.2781 3.31143   1
   1  -2   4 103.992 3.00848   1
   4  -2   4 80.5558 1.94326   1
  -6  -1   4 45.4717 2.66444   1
  -5  -1   4 41.8438 3.51453   1
   1  -1   4 163.013  6.4538   1
   2  -1   4 106.044 2.63124   1
   4  -1   4 28.5069 1.33004   1
  -6   0   4 255.208 5.56106   1
  -5   0   4 148.843 5.80955   1
  -4   0   4 239.879 4.63357   1
   1   0   4 499.952 11.5111   1
   2   0   4 771.453  7.7033   1
   4   0   4  400.29 4.49482   1
  -6   1   4 34.4705 2.23057   1
  -5   1   4 28.6705 3.10725   1
  -4   1   4 103.573 3.44558   1
  -3   1   4 194.182 10.9908   1
  -2   1   4 199.134 9.14966   1
  -1   1   4  385.87 8.96758   1
   1   1   4  176.87 6.81976   1
   4   1   4 34.6096 1.46209   1
  -6   2   4 47.9308 2.32354   1
  -5   2   4 27.1245 2.81584   1
  -4   2   4 114.055 3.83269   1
  -3   2   4 134.997 9.21058   1
  -2   2   4 83.0606 6.44148   1
  -1   2   4 62.5393 4.08607   1
   0   2   4 26.1198 2.39954   1
   1   2   4 121.612 13.6265   1
   3   2   4 95.0466 2.22935   1
   4   2   4 74.7354 1.84854   1
  -6   3   4 2.70848 1.03229   1
  -5   3   4 13.7376 2.53264   1
  -4   3   4 167.144 4.84238   1
  -3   3   4 186.987 50.6281   1
  -2   3   4 783.046 19.3649   1
  -1   3   4 1572.17 21.1284   1
   0   3   4 292.716 7.81064   1
   1   3   4 802.294 7.09321   1
   2   3   4 38.7832 1.68434   1
   3   3   4 24.0118 1.34944   1
   4   3   4 24.6113 1.10824   1
  -6   4   4 126.221 3.23696   1
  -5   4   4 92.6584 4.12397   1
  -4   4   4 88.1922 3.87923   1
  -3   4   4 145.261 28.9858   1
  -2   4   4  47.427  5.3229   1
  -1   4   4 85.9327 4.81501   1
   0   4   4 115.727 5.16421   1
   1   4   4  74.747 3.12426   1
   2   4   4 197.049 3.54409   1
   3   4   4 206.725 3.51165   1
   4   4   4 109.017 2.09607   1
  -6   5   4 86.4562 2.55615   1
  -5   5   4 50.7699 3.04511   1
  -4   5   4 128.533 4.71538   1
  -3   5   4 4.63988 1.19774   1
  -2   5   4  116.35 7.94124   1
  -1   5   4 158.638 6.53493   1
   0   5   4 52.8635 3.70424   1
   1   5   4 72.4762  2.2806   1
   2   5   4 32.9352 1.57451   1
   3   5   4 13.1066 1.24728   1
   4   5   4 14.2917 0.93664   1
  -6   6   4 233.221 4.01933   1
  -5   6   4 225.779 5.44707   1
  -4   6   4 145.307 4.96037   1
  -3   6   4 362.935  36.751   1
  -2   6   4 48.6087 5.47537   1
  -1   6   4 6.64987 1.78571   1
   0   6   4 126.814 5.71355   1
   1   6   4 531.259 6.32253   1
   2   6   4  290.02 4.46448   1
   3   6   4 483.492 5.54312   1
   4   6   4 171.645 2.49989   1
  -6   7   4 28.3608 1.26487   1
  -5   7   4 7.86775 1.28648   1
  -4   7   4 43.0727 3.04312   1
  -3   7   4 197.262  22.384   1
  -1   7   4 416.512  11.098   1
   0   7   4 325.834 9.38525   1
   1   7   4 213.494 3.64758   1
   2   7   4 103.856 2.51367   1
   3   7   4  9.8612 1.05186   1
   4   7   4 5.52976 0.60966   1
  -4   8   4  52.413 2.99069   1
  -3   8   4 59.2237 2.70433   1
  -2   8   4 55.3123 2.50926   1
  -1   8   4    8.47  2.1175   1
   0   8   4 9.72551 1.65046   1
   1   8   4 39.8562 1.60914   1
   2   8   4 4.89786 0.86001   1
   3   8   4 32.4493 1.37804   1
   4   8   4 6.03046 0.54231   1
  -4   9   4  181.21 5.07805   1
  -3   9   4 114.916 3.63611   1
  -2   9   4 741.743 8.65632   1
  -1   9   4 433.145 9.62204   1
   0   9   4 460.603 5.58254   1
   1   9   4 191.175 3.30881   1
   2   9   4  96.727 2.25765   1
   3   9   4 6.15722  0.7709   1
  -4  10   4 127.589 3.93611   1
  -3  10   4 76.2742 2.79432   1
  -2  10   4 89.5787 2.85028   1
  -1  10   4 20.4216 1.32523   1
   0  10   4 77.1363 1.98928   1
   1  10   4 102.635 2.32317   1
   2  10   4 197.897 3.18777   1
   3  10   4 250.966 3.30403   1
  -3  11   4 2.69155 0.86172   1
  -2  11   4 10.5049 0.85667   1
  -1  11   4 62.2452 3.07623   1
   0  11   4 10.1326 0.96501   1
   1  11   4 6.86616 0.85958   1
   2  11   4 5.99667 0.78612   1
  -3  12   4 147.951 3.66413   1
  -2  12   4 14.2046 1.14314   1
  -1  12   4  34.217 1.77295   1
   1  12   4 202.025 3.19236   1
   2  12   4 128.369 2.41755   1
  -3  13   4 128.892 3.38999   1
  -2  13   4 259.728 13.9971   1
  -1  13   4  423.86 6.12291   1
  -3  14   4 19.8677 1.42203   1
  -2  14   4 132.892 3.01422   1
  -1  14   4 54.2458 3.52951   1
   0  14   4  24.763 1.50325   1
  -3  15   4 102.874 2.88338   1
  -2  15   4 232.258 2.92826   1
  -1  15   4 260.758 21.0993   1
   0  15   4 124.473  2.9276   1
  -2  16   4 70.7498  1.5009   1
  -1  16   4 3.13735 0.81887   1
   0  16   4 70.1217  2.1403   1
   3  16   4 194.828  2.5628   1
  -2  17   4 24.5005 1.15468   1
  -1  17   4 6.68473 0.87192   1
   0  17   4 51.2442 1.74084   1
   1  17   4 2.30786 0.67033   1
   3  17   4 6.89538   0.545   1
  -1  18   4 15.2824 1.05001   1
   0  18   4   43.29 1.53113   1
   1  18   4 39.5938 1.36927   1
   2  18   4 123.629 2.15503   1
  -1  19   4  191.01 2.85668   1
   0  19   4 248.806 3.40973   1
   1  19   4 101.597 1.96421   1
   2  19   4 26.8051 0.95657   1
  -1  20   4 7.47882 0.59566   1
   0  20   4 1.31525 0.47654   1
   1  20   4 5.21841 0.57541   1
   2  20   4 14.5106 0.64973   1
   0  21   4 36.5447 1.00216   1
   1  21   4 73.0931 1.35973   1
  -3 -19   5 7.43846 0.98225   1
  -2 -19   5 10.0206 1.12045   1
  -3 -18   5 63.2545 2.45236   1
  -2 -18   5 65.9442 2.49064   1
  -1 -18   5  33.362 1.92331   1
   1 -18   5 5.12668  0.6171   1
  -4 -17   5 25.7337 1.40168   1
  -3 -17   5 18.9694 1.69798   1
  -2 -17   5 2.40958 1.27259   1
  -1 -17   5  2.3083 1.13335   1
   0 -17   5 2.56262 0.65654   1
   1 -17   5 28.1563 1.15664   1
  -4 -16   5  66.217 2.23113   1
  -3 -16   5 149.069 3.99106   1
  -2 -16   5 121.244 3.77531   1
  -1 -16   5 153.239 4.14991   1
   0 -16   5 38.7228 1.43072   1
   1 -16   5 32.2226 1.35628   1
   2 -16   5 4.05455 0.63272   1
  -4 -15   5 21.5691   1.592   1
  -3 -15   5 23.2163 1.89115   1
  -2 -15   5 22.6879 2.02992   1
  -1 -15   5 45.5791 2.58949   1
   0 -15   5 207.013 3.36292   1
   1 -15   5  107.12 2.37076   1
   2 -15   5 203.468 2.92699   1
  -5 -14   5 6.74944 0.79073   1
  -4 -14   5 2.05967 1.17547   1
  -3 -14   5 13.5764 1.68923   1
  -2 -14   5 3.89249 1.44317   1
  -1 -14   5 86.6947 3.63145   1
   0 -14   5 8.58498 0.78411   1
   1 -14   5 7.47688  1.0399   1
   2 -14   5 5.74349 0.92637   1
  -5 -13   5 19.5477 1.24958   1
  -4 -13   5 96.0639 3.40087   1
  -3 -13   5 0.86261 1.31989   1
  -2 -13   5 8.28686  1.6735   1
  -1 -13   5 60.9397 1.69525   1
   0 -13   5 102.485 8.75513   1
   1 -13   5 148.537 6.90277   1
   2 -13   5 215.005 3.36974   1
  -5 -12   5  59.893 2.18226   1
  -3 -12   5 183.294 5.12429   1
  -2 -12   5 329.965 6.63694   1
  -1 -12   5 104.473 8.04317   1
   0 -12   5 165.336 8.02926   1
   1 -12   5 8.13229 0.81828   1
   2 -12   5 9.74786 1.06261   1
  -5 -11   5 16.6575 1.20355   1
  -3 -11   5 65.3417 3.20676   1
  -2 -11   5 34.8073 2.40874   1
  -1 -11   5 29.8129 6.08406   1
   0 -11   5 2.84114 0.63901   1
   1 -11   5 3.66671  0.7113   1
   2 -11   5 12.8577 1.14574   1
   3 -11   5 2.24615 0.61736   1
  -5 -10   5 46.3241 2.24994   1
  -3 -10   5 153.156 4.67504   1
  -2 -10   5 163.485 4.67865   1
  -1 -10   5 266.566 38.4968   1
   0 -10   5 37.5559 2.91382   1
   1 -10   5 65.1309 2.07334   1
   2 -10   5 3.84077 0.98106   1
   3 -10   5 15.4259 0.91182   1
  -5  -9   5 59.5258 3.03767   1
  -2  -9   5 11.0848  1.7008   1
  -1  -9   5 173.481 26.0525   1
   0  -9   5 230.653 15.0145   1
   1  -9   5 235.763 3.88877   1
   2  -9   5 284.777 4.11525   1
   3  -9   5  161.74 2.41331   1
  -5  -8   5  24.941 2.56344   1
  -2  -8   5 40.2682 1.49215   1
  -1  -8   5 25.1594 3.93086   1
   0  -8   5  17.567 1.16064   1
   1  -8   5 23.7924   1.492   1
   2  -8   5 17.2262 1.26844   1
   3  -8   5 7.05343 0.76819   1
  -6  -7   5 41.1382 1.33985   1
  -5  -7   5 86.3962 4.03345   1
  -2  -7   5   22.97 2.48297   1
  -1  -7   5 90.4151 6.58224   1
   0  -7   5 91.7474 4.68119   1
   1  -7   5 169.112 3.40855   1
   2  -7   5 197.248 19.7085   1
   3  -7   5 123.169 11.9727   1
  -6  -6   5 14.4998 1.09875   1
  -5  -6   5 110.858 4.82362   1
  -2  -6   5 503.315 24.9565   1
  -1  -6   5 184.049 19.6547   1
   0  -6   5 316.613 17.5571   1
   1  -6   5 42.7846  1.8302   1
   2  -6   5 13.8455 0.76074   1
   3  -6   5 6.46441  0.8805   1
  -6  -5   5 58.7827 2.15952   1
  -5  -5   5 42.6896 3.35785   1
  -2  -5   5 32.6609 3.71531   1
  -1  -5   5 31.8762 5.26642   1
   0  -5   5 99.2652 4.94826   1
   1  -5   5 8.55952 1.45673   1
   2  -5   5 122.588 3.86917   1
   3  -5   5  12.114 1.30695   1
  -6  -4   5 23.5703 1.68153   1
  -5  -4   5 29.5484 3.16398   1
  -3  -4   5 41.4992 2.38548   1
  -2  -4   5 345.504 21.3017   1
  -1  -4   5 80.5282 12.4074   1
   0  -4   5 182.047 2.67879   1
   1  -4   5 31.6485 1.59555   1
   2  -4   5 10.7742 0.83035   1
   3  -4   5 14.9105 0.95566   1
  -6  -3   5 228.728 4.64599   1
  -5  -3   5 123.182 5.33987   1
  -2  -3   5   38.06 2.36867   1
  -1  -3   5 197.214  16.917   1
   0  -3   5 507.053 5.94753   1
   1  -3   5 239.893  2.7414   1
   2  -3   5 540.104 5.18707   1
   3  -3   5 293.084 3.61806   1
  -6  -2   5 43.5543 2.23705   1
  -5  -2   5 44.2187 3.55856   1
  -1  -2   5 63.7768 2.23386   1
   0  -2   5 156.585 4.62349   1
   1  -2   5 21.0677 1.01051   1
   2  -2   5 33.3783 1.13559   1
   3  -2   5  28.722 1.28415   1
  -6  -1   5 41.1147 2.14545   1
  -5  -1   5 83.6977 4.44869   1
  -1  -1   5 65.2031 1.59731   1
   0  -1   5 162.941 4.57568   1
   1  -1   5 67.5484 1.47692   1
   2  -1   5 127.919 2.14111   1
   3  -1   5 93.1864 1.99244   1
  -6   0   5 16.0624 1.51255   1
  -5   0   5 145.631 5.61069   1
  -4   0   5 147.218 3.83421   1
  -3   0   5 496.161 7.86908   1
  -1   0   5 209.272 12.2312   1
   0   0   5 425.122 5.44709   1
   1   0   5 29.6564 1.10182   1
   2   0   5 10.8433 1.15743   1
   3   0   5 53.2769 1.62572   1
  -6   1   5 41.2515 2.01774   1
  -5   1   5 81.6407 4.33235   1
  -4   1   5  74.249 3.21228   1
  -3   1   5 198.475 5.47575   1
  -1   1   5 84.8553  8.4221   1
   0   1   5  186.96 6.56348   1
   1   1   5 70.6784 1.90018   1
   2   1   5 140.463  2.8125   1
   3   1   5 94.3646 2.09062   1
  -6   2   5 54.0726  2.1874   1
  -5   2   5 49.9405 3.50479   1
  -4   2   5 29.5149 2.36076   1
  -3   2   5 104.961 4.26232   1
  -1   2   5 50.9878 1.77877   1
   0   2   5 122.021 5.83749   1
   1   2   5 14.9972 0.97223   1
   2   2   5 23.6139 1.53231   1
   3   2   5 24.1485 1.27377   1
  -6   3   5 271.417 4.37722   1
  -5   3   5 91.4635 4.47093   1
  -4   3   5 57.3286 3.13348   1
  -3   3   5 9.21183 1.93151   1
  -2   3   5 26.5649 1.41806   1
  -1   3   5 195.495 3.73283   1
   0   3   5 451.643 32.8817   1
   1   3   5 224.475 11.5014   1
   2   3   5 547.957 6.04077   1
   3   3   5 268.381 3.47746   1
  -6   4   5 25.9454 1.22402   1
  -5   4   5 31.5365  2.8306   1
  -4   4   5 92.9993 4.11397   1
  -3   4   5 31.1924 2.57367   1
  -2   4   5 343.897 4.89354   1
  -1   4   5 84.0252  2.2681   1
   0   4   5 194.734 2.65044   1
   1   4   5 35.2024  1.7245   1
   2   4   5 21.1553 1.45689   1
   3   4   5 15.8519 1.02477   1
  -5   5   5 53.3693 2.91219   1
  -4   5   5 33.7842 2.73868   1
  -3   5   5 95.3636 4.26652   1
  -2   5   5 19.9673 1.32129   1
  -1   5   5 30.5907 1.45771   1
   0   5   5 99.9261  1.7964   1
   1   5   5 11.1882 0.66902   1
   2   5   5 105.301 2.39251   1
   3   5   5 10.2683 0.82705   1
  -5   6   5  116.31 3.38194   1
  -4   6   5  160.14 5.41389   1
  -3   6   5 458.744 9.04081   1
  -2   6   5  500.24 6.34353   1
  -1   6   5 182.426 3.48283   1
   0   6   5 312.467 8.55457   1
   1   6   5 44.8856 1.15748   1
   2   6   5 12.4787 1.35966   1
   3   6   5 6.97092 0.71552   1
  -4   7   5 48.4224 3.01914   1
  -3   7   5 4.53042  1.4925   1
  -2   7   5 21.1436 1.46655   1
  -1   7   5 78.2836  2.4513   1
   0   7   5 96.3419 3.12426   1
   1   7   5 183.914  6.0877   1
   2   7   5 181.211 7.01604   1
   3   7   5 117.222  2.0436   1
  -4   8   5 7.31142 1.56897   1
  -3   8   5 24.0557 2.06252   1
  -2   8   5 37.0565 1.74359   1
  -1   8   5 23.8963 1.39151   1
   0   8   5 16.7363 0.84767   1
   1   8   5 17.0305 0.80857   1
   2   8   5 19.9523 2.00829   1
   3   8   5 8.44097 0.71647   1
  -4   9   5 57.3374 2.84617   1
  -3   9   5  9.7184 1.46141   1
  -2   9   5 10.0768 0.87624   1
  -1   9   5 170.965 3.48803   1
   0   9   5 236.264 6.54553   1
   1   9   5 251.549  3.7811   1
   2   9   5 284.071 10.9436   1
   3   9   5  173.77 2.28615   1
  -4  10   5 115.787 3.70372   1
  -3  10   5 144.039 3.99965   1
  -2  10   5 158.793 2.68755   1
  -1  10   5 265.094 4.49207   1
   0  10   5 45.7483 1.74356   1
   1  10   5 75.6196 1.43336   1
   2  10   5 5.45637 0.72617   1
  -3  11   5 62.3159 2.51348   1
  -2  11   5 29.8639 1.23709   1
  -1  11   5 33.6477 1.62599   1
   0  11   5 3.94977 0.78194   1
   1  11   5  5.2412 0.78124   1
   2  11   5 12.0051 0.81322   1
  -3  12   5 161.161 3.80521   1
  -2  12   5 331.903 9.83701   1
  -1  12   5 96.5807 2.61978   1
   0  12   5 179.833 3.32162   1
   1  12   5 7.62067 0.84674   1
   2  12   5 9.19365 0.74209   1
  -3  13   5 1.92479 0.76792   1
  -2  13   5 10.1127 0.79785   1
  -1  13   5 55.6369 4.16384   1
   0  13   5 117.935 2.71003   1
   1  13   5  158.87 2.81361   1
   2  13   5 206.386 2.81349   1
  -3  14   5 13.1057 1.12504   1
  -2  14   5 3.79455 0.67021   1
  -1  14   5 87.6128 11.4307   1
   0  14   5 7.15564 0.96513   1
   1  14   5 10.9103 0.89931   1
   2  14   5 8.08541  0.6865   1
  -3  15   5 24.1085 1.32249   1
  -2  15   5 19.2516 1.21054   1
  -1  15   5 50.2437 7.46511   1
   0  15   5 173.385 24.4485   1
   1  15   5 110.662 2.26086   1
   2  15   5 190.389 2.51837   1
  -2  16   5 120.416 2.61203   1
  -1  16   5 195.985 30.7891   1
   0  16   5 42.6848 1.54153   1
   1  16   5 33.1316   1.218   1
   2  16   5 4.92999 0.51636   1
  -2  17   5 2.44007  0.5444   1
  -1  17   5 2.72904 0.66041   1
   0  17   5 3.09355  0.6622   1
   1  17   5 28.9514 1.08408   1
  -1  18   5 59.9099 1.53514   1
   0  18   5 64.9787 1.58237   1
   1  18   5 6.01694 0.58592   1
   0  19   5 61.2239 1.31459   1
  -3 -16   6 4.19355 0.81598   1
  -3 -15   6 61.7705 2.16941   1
  -2 -15   6 26.2734 1.87667   1
  -3 -14   6 21.9953 1.70416   1
  -2 -14   6 1.59588 1.24848   1
   0 -14   6 42.6264 1.19927   1
  -4 -13   6 56.3232 1.89607   1
  -3 -13   6 136.178 3.80224   1
  -2 -13   6   90.18 3.26927   1
   0 -13   6 37.1348 1.29224   1
   1 -13   6 20.1785 0.94988   1
  -4 -12   6 9.53499 1.24148   1
  -3 -12   6 32.6976 2.22258   1
  -2 -12   6 76.7166   3.226   1
   0 -12   6 173.083 2.80364   1
   1 -12   6 196.643 2.80269   1
  -4 -11   6 2.56209 1.01244   1
  -3 -11   6 19.3947 2.00045   1
  -2 -11   6 17.7889 2.03333   1
  -1 -11   6 36.5344 7.65736   1
   0 -11   6 32.5669 1.42446   1
   1 -11   6 3.65405 0.83047   1
  -4 -10   6 4.89041 1.13901   1
  -3 -10   6 17.9552 1.87145   1
  -2 -10   6 52.6477 2.88785   1
  -1 -10   6 146.326  4.4475   1
   0 -10   6 128.186 2.65493   1
   1 -10   6 114.111 2.30481   1
  -4  -9   6 100.709 2.97163   1
  -3  -9   6 207.442 5.06269   1
  -2  -9   6 88.6476 3.61827   1
  -1  -9   6  111.95 2.15849   1
   0  -9   6 7.99155 1.04651   1
   1  -9   6 17.4329 1.17045   1
  -5  -8   6 33.1272 1.61384   1
  -4  -8   6 27.1702 1.75976   1
  -3  -8   6 28.3524 2.22852   1
  -2  -8   6 25.4366  2.2401   1
  -1  -8   6  14.845 2.02008   1
   0  -8   6 12.9353 1.18259   1
   1  -8   6 18.8241 1.18133   1
   2  -8   6 23.7651 0.98577   1
  -5  -7   6 37.7442 2.13017   1
  -4  -7   6 79.2053  2.6824   1
  -3  -7   6 136.813 4.12973   1
  -2  -7   6 55.8409 2.95107   1
  -1  -7   6 78.6541  4.3502   1
   0  -7   6 4.14354 1.05925   1
   1  -7   6 4.41394 0.97846   1
   2  -7   6 38.1558 1.19478   1
  -5  -6   6 24.0205  2.2162   1
  -3  -6   6 51.0778  2.6458   1
  -2  -6   6 146.193 4.44017   1
  -1  -6   6 224.426 12.5948   1
   0  -6   6 212.573 3.63444   1
   1  -6   6 310.219 4.12394   1
  -5  -5   6 54.0714 3.09983   1
  -3  -5   6 21.3164 1.99476   1
  -2  -5   6 55.1143  2.8128   1
  -1  -5   6 37.6009 1.50691   1
   0  -5   6 36.4827 1.74804   1
   1  -5   6 25.9744 1.43593   1
  -5  -4   6 11.4235 2.22208   1
  -2  -4   6 30.9308 2.18786   1
  -1  -4   6 150.303 3.26657   1
   0  -4   6 73.7967 2.24559   1
   1  -4   6 152.268 15.2342   1
   2  -4   6 105.588  1.7594   1
  -5  -3   6 178.121 5.56024   1
   0  -3   6 9.30398 1.25895   1
   1  -3   6 27.9008 0.93422   1
   2  -3   6 21.3937 0.95581   1
  -5  -2   6 54.1786 3.49933   1
   0  -2   6 33.1673 1.07354   1
   1  -2   6  146.07 5.19438   1
   2  -2   6 27.6617 1.07424   1
  -5  -1   6 60.3609 3.68539   1
  -2  -1   6 96.0582   2.925   1
   0  -1   6 24.8281  1.2976   1
   1  -1   6 32.7847  1.4064   1
   2  -1   6 27.6704 1.10125   1
  -5   0   6 27.4364 2.95015   1
  -3   0   6 95.5967  3.0105   1
  -2   0   6 144.385 3.70457   1
   0   0   6 172.739 3.14534   1
   1   0   6 492.918 5.21749   1
   2   0   6 125.616 2.17017   1
  -5   1   6 70.0645 3.80675   1
  -3   1   6 63.9213 2.67965   1
  -2   1   6 108.149 3.12408   1
   0   1   6 43.7555 1.72491   1
   1   1   6 72.6486 2.04425   1
   2   1   6 33.8966 1.24518   1
  -5   2   6 69.1769 3.31871   1
  -3   2   6 43.3446 2.39048   1
  -2   2   6 72.8609 2.66665   1
   0   2   6 33.2995 1.54004   1
   1   2   6 138.926 2.63336   1
   2   2   6 26.6022 1.12046   1
  -5   3   6 207.162  4.3929   1
  -4   3   6 182.291 4.32373   1
  -3   3   6 263.774 5.67234   1
  -2   3   6 135.858 3.62813   1
   1   3   6   27.76 1.38904   1
   2   3   6 20.3209 1.01024   1
  -5   4   6 7.84088  1.0127   1
  -4   4   6 53.4574 2.55307   1
  -3   4   6 44.5997 2.61735   1
  -2   4   6 36.8164 2.16262   1
  -1   4   6 132.478 2.45595   1
   1   4   6 165.908 2.91503   1
   2   4   6 104.189 1.99215   1
  -4   5   6 7.71687 1.34161   1
  -3   5   6 19.6627 1.82448   1
  -2   5   6 50.8752 2.40445   1
  -1   5   6 22.4937 1.10273   1
   1   5   6 28.2619  1.4448   1
   2   5   6 7.36636 0.81981   1
  -4   6   6 10.0844 1.35355   1
  -3   6   6 46.4428 2.52079   1
  -2   6   6  147.04 3.98961   1
  -1   6   6 207.766 3.19687   1
   0   6   6 200.967 2.95211   1
  -4   7   6 92.1908 3.18182   1
  -3   7   6 141.053 4.09522   1
  -2   7   6  61.469  2.6414   1
  -1   7   6 75.1402 1.91783   1
   0   7   6 3.81049 0.61819   1
  -3   8   6 27.8513 2.00989   1
  -2   8   6 23.6796 1.81367   1
  -1   8   6 9.31382 0.80902   1
   0   8   6 13.1336 0.84112   1
   1   8   6 16.1357 0.74163   1
  -3   9   6 221.729 4.75147   1
  -2   9   6  90.589 3.06256   1
  -1   9   6 86.7163 2.03683   1
   0   9   6 5.57322    0.67   1
   1   9   6 15.6962  0.7413   1
  -3  10   6  19.789 1.57297   1
  -2  10   6 52.8448 2.30287   1
  -1  10   6 126.661  1.9127   1
   0  10   6 120.907 2.22316   1
   1  10   6 107.216 1.76501   1
  -3  11   6 18.6415 1.39659   1
  -2  11   6 18.2189 1.42083   1
  -1  11   6  20.702 2.18605   1
   0  11   6 34.4737 1.23451   1
   1  11   6 3.80216 0.49643   1
  -3  12   6 31.1364 1.59985   1
  -2  12   6 79.7867 2.45017   1
  -1  12   6 113.299 1.75054   1
   0  12   6 146.146 6.60881   1
   1  12   6 152.421 3.30098   1
  -3  13   6 145.095 3.01389   1
  -2  13   6 97.1702 2.49336   1
  -1  13   6 11.6816 0.82783   1
   0  13   6   28.70 0.81206   1
   1  13   6 11.3732 0.57176   1
  -2  14   6 1.67197 0.60519   1
  -1  14   6  12.465 0.89482   1
   0  14   6 29.7835 3.00932   1
  -2  15   6 34.0422 1.21579   1
  -1  15   6 39.5472 1.21041   1
   0  15   6 5.90343  0.5589   1
   0  -1   7 55.0514 1.29139   1
  -1   0   7 11.2012 0.86676   1
  -4   1   7 40.2413 1.93896   1
  -2   1   7 68.8839  1.8582   1
  -1   1   7 33.0664 1.34173   1
  -3   2   7 30.6874 1.15882   1
  -2   2   7 29.6575 1.37765   1
  -1   2   7 21.4205 1.18572   1
  -3   3   7 56.9291 1.61797   1
  -2   3   7 129.154 2.65548   1
  -1   3   7 189.194 3.27249   1
  -3   4   7 67.6594 1.79911   1
  -2   4   7 19.4953 1.17102   1
  -1   4   7 28.8986 1.39096   1
  -3   5   7  12.924  0.9109   1
  -2   5   7 9.72371 0.94521   1
  -1   5   7  33.674 1.42127   1
   0   5   7 10.4559 0.78634   1
  -3   6   7 41.4181 1.43969   1
  -2   6   7 23.6208 1.27651   1
  -1   6   7 2.58588  0.7114   1
   0   6   7 17.1804 0.96562   1
  -3   7   7 29.0857 1.22045   1
  -2   7   7 111.323 2.51658   1
  -1   7   7 40.3831 1.55628   1
   0   7   7 128.085 2.37338   1
  -3   8   7 23.8123 1.07891   1
  -2   8   7 18.0947 1.12258   1
  -1   8   7 12.9338 0.97966   1
   0   8   7 9.09987  0.7371   1
  -2   9   7 131.152 2.56607   1
  -1   9   7 119.167 2.37137   1
  -2  10   7 36.2015 1.30905   1
  -1  10   7  2.6465 0.57154   1
   0   0   0    0.00    0.00   1
;
_shelx_hkl_checksum     74559
_shelx_res_file
;
TITL    rcs-367a in P 21
CELL   1.54178   5.6744  22.3840   5.9991  90.000 105.372  90.000
ZERR     2       0.0007   0.0030   0.0007   0.000   0.012   0.000
LATT -1
SYMM -X, 0.50000+Y,-Z
SFAC    C   H   N   CL
UNIT    24  44   4   4
temp -150
l.s. 50
damp 200
acta 135
conf
bond $h
isor .01 c11
htab
HTAB N1 Cl1
HTAB N2 Cl2
EQIV $1 x-1, y, z-1
HTAB C7 Cl1_$1
EQIV $2 x+1, y, z
HTAB C8 Cl2_$2
HTAB C8 Cl1_$1
EQIV $3 x, y, z-1
HTAB C8 Cl1_$3
EQIV $4 x-1, y, z
HTAB C9 Cl1_$4
HTAB C10 Cl1
HTAB C10 Cl2_$2
HTAB C11 Cl1_$4
HTAB C12 Cl2_$2
EQIV $5 x+1, y, z+1
HTAB C12 Cl2_$5
twin
OMIT 1 3 0
OMIT 0 4 0
OMIT 0 -3 1
OMIT 0 0 1
OMIT 0 5 1
OMIT 1 -3 2
OMIT 0 0 2
OMIT 1 3 2
OMIT -1 1 3
OMIT 4 -1 4
OMIT 4 1 4
OMIT -1 2 4
OMIT 2 -2 5
OMIT -3 1 5
OMIT 1 -1 6
OMIT 1 1 6
WGHT    0.159100    1.086300
BASF   0.25032
FVAR       1.00811
CL1   4    0.544270    0.302271    1.335012    11.00000    0.02619    0.03989 =
         0.02589    0.00099    0.00343   -0.00136
CL2   4   -0.563472    0.482060    0.676292    11.00000    0.01761    0.02848 =
         0.01763    0.00478    0.00123   -0.00264
N1    3    0.081757    0.308729    0.919481    11.00000    0.04915    0.06292 =
         0.03767    0.00701   -0.00133   -0.01043
AFIX  13
H1A   2    0.229579    0.306001    1.054045    11.00000   -1.20000
AFIX   0
N2    3   -0.088444    0.463269    1.083150    11.00000    0.04412    0.06037 =
         0.08358    0.00453    0.02427    0.00163
AFIX  13
H2B   2   -0.222531    0.463987    0.936287    11.00000   -1.20000
AFIX   0
C1    1    0.092282    0.199764    0.813880    11.00000    0.06498    0.06735 =
         0.06661   -0.00626    0.02556    0.00112
C2    1   -0.011569    0.178657    0.582787    11.00000    0.08211    0.08041 =
         0.06500   -0.00373    0.00725   -0.00430
AFIX  43
H2A   2   -0.165634    0.191879    0.490310    11.00000   -1.20000
AFIX   0
C3    1    0.141381    0.134427    0.499737    11.00000    0.09091    0.05302 =
         0.08113   -0.01164    0.02282   -0.00843
AFIX  43
H3A   2    0.081759    0.117959    0.349347    11.00000   -1.20000
AFIX   0
C4    1    0.359300    0.117160    0.629453    11.00000    0.10678    0.04496 =
         0.14322   -0.01654    0.06681    0.00036
AFIX  43
H4A   2    0.456276    0.090741    0.566954    11.00000   -1.20000
AFIX   0
C5    1    0.445922    0.137369    0.854730    11.00000    0.08370    0.05530 =
         0.13008   -0.01177    0.00570    0.00499
AFIX  43
H5A   2    0.600297    0.123947    0.945836    11.00000   -1.20000
AFIX   0
C6    1    0.309653    0.177185    0.949902    11.00000    0.06712    0.08345 =
         0.07068    0.00220    0.01906   -0.00255
AFIX  43
H6A   2    0.366237    0.188688    1.107519    11.00000   -1.20000
AFIX   0
C7    1   -0.043996    0.248657    0.895912    11.00000    0.07561    0.06957 =
         0.05958   -0.00183    0.02491   -0.00292
AFIX  23
H7A   2   -0.067664    0.237169    1.047870    11.00000   -1.20000
H7B   2   -0.207733    0.252530    0.786128    11.00000   -1.20000
AFIX   0
C8    1    0.171011    0.322794    0.706008    11.00000    0.05956    0.04914 =
         0.03414    0.00163    0.00227   -0.00499
AFIX 137
H8A   2    0.248839    0.362224    0.723892    11.00000   -1.50000
H8B   2    0.031781    0.322704    0.568330    11.00000   -1.50000
H8C   2    0.289599    0.292466    0.689027    11.00000   -1.50000
AFIX   0
C9    1   -0.065422    0.355353    0.967398    11.00000    0.05019    0.06271 =
         0.05959    0.00313    0.01644    0.00569
AFIX  23
H9A   2   -0.145408    0.341581    1.086162    11.00000   -1.20000
H9B   2   -0.195484    0.364577    0.825345    11.00000   -1.20000
AFIX   0
C10   1    0.079432    0.412694    1.053362    11.00000    0.04970    0.06460 =
         0.04935    0.00911   -0.00388    0.00701
AFIX  23
H10A  2    0.199679    0.404657    1.203122    11.00000   -1.20000
H10B  2    0.170579    0.424889    0.941115    11.00000   -1.20000
AFIX   0
C11   1   -0.205036    0.457584    1.257316    11.00000    0.05562    0.08623 =
         0.07787   -0.01797    0.00724   -0.00916
AFIX 137
H11A  2   -0.083336    0.457891    1.407684    11.00000   -1.50000
H11B  2   -0.295766    0.419849    1.238329    11.00000   -1.50000
H11C  2   -0.318635    0.490983    1.249371    11.00000   -1.50000
AFIX   0
C12   1    0.045190    0.522348    1.088201    11.00000    0.06127    0.06844 =
         0.06287    0.00587    0.00593    0.01116
AFIX 137
H12A  2   -0.074107    0.554555    1.038142    11.00000   -1.50000
H12B  2    0.151724    0.520197    0.983837    11.00000   -1.50000
H12C  2    0.144072    0.530363    1.245878    11.00000   -1.50000
AFIX   0
HKLF 4
REM     rcs-367a in P 21
REM R1 =  0.0823 for    1961 Fo > 4sig(Fo)  and  0.0830 for all    1986 data
REM    149 parameters refined using      7 restraints
END
WGHT      0.1591      1.0863
REM Instructions for potential hydrogen bonds
HTAB N1 Cl1
HTAB N2 Cl2
HTAB C7 Cl1_$1
HTAB C8 Cl2_$2
HTAB C8 Cl1_$1
HTAB C8 Cl1_$3
HTAB C9 Cl1_$4
HTAB C10 Cl1
HTAB C10 Cl2_$2
HTAB C11 Cl1_$4
HTAB C12 Cl2_$2
HTAB C12 Cl2_$5
REM Highest difference peak  1.150,  deepest hole -0.624,  1-sigma level  0.147
Q1    1  -0.6334  0.4817  0.5779  11.00000  0.05    1.15
Q2    1   0.6341  0.3017  1.4083  11.00000  0.05    1.07
Q3    1  -0.3490  0.5029  0.9212  11.00000  0.05    0.48
Q4    1   0.6789  0.1364  0.7437  11.00000  0.05    0.46
Q5    1  -0.1167  0.4203  1.1690  11.00000  0.05    0.45
Q6    1   0.5244  0.1381  0.6350  11.00000  0.05    0.43
Q7    1   0.3963  0.2765  1.0727  11.00000  0.05    0.42
Q8    1  -0.6381  0.4391  0.4424  11.00000  0.05    0.42
Q9    1   0.3835  0.3186  1.0657  11.00000  0.05    0.41
Q10   1   0.1522  0.4512  0.7447  11.00000  0.05    0.41
Q11   1  -0.1896  0.3709  1.3836  11.00000  0.05    0.40
Q12   1   0.4417  0.2467  1.1436  11.00000  0.05    0.39
Q13   1   0.1895  0.2613  0.8936  11.00000  0.05    0.39
Q14   1  -0.2558  0.4929  1.0446  11.00000  0.05    0.39
Q15   1   0.1058  0.3674  0.9650  11.00000  0.05    0.38
Q16   1  -0.3167  0.4732  0.5952  11.00000  0.05    0.37
Q17   1   0.2767  0.3002  1.2721  11.00000  0.05    0.37
Q18   1  -0.4877  0.5329  0.8770  11.00000  0.05    0.37
Q19   1  -0.2749  0.4832  0.7301  11.00000  0.05    0.37
Q20   1   0.7005  0.3552  1.4975  11.00000  0.05    0.36
;
_shelx_res_checksum     80772
_shelxl_version_number         .2013
