# Supplementary material for: Crystal structure of N 1-benzyl-N 1,N 2,N 2-tri­methyl­ethane-1,2-diaminium dichloride
Source: Acta Crystallogr Sect E Struct Rep Online. 2014 Aug 1;70(Pt 9):o911–2. doi: 10.1107/S1600536814015797 (PMC4186135; doi:10.1107/S1600536814015797)
Supplement: Supplementary file 2 [file e-70-0o911-Isup2.hkl]

#
# h,k,l, Fc-squared, Fo-squared, sigma(Fo-squared), status flag
#
data_I
_shelx_title '    rcs-367a in P 21'
_shelx_refln_list_code          4
_shelx_F_calc_maximum       87.69
_exptl_crystal_F_000       284.00
_reflns_d_resolution_high  0.7925

loop_
 _space_group_symop_operation_xyz
 'x, y, z'
 '-x, y+1/2, -z'

_cell_length_a     5.6744
_cell_length_b    22.3840
_cell_length_c     5.9991
_cell_angle_alpha  90.000
_cell_angle_beta  105.372
_cell_angle_gamma  90.000

_shelx_F_squared_multiplier     1.000

loop_
 _refln_index_h
 _refln_index_k
 _refln_index_l
 _refln_F_squared_calc
 _refln_F_squared_meas
 _refln_F_squared_sigma
 _refln_observed_status
   1 -26   0         35.66         34.52         1.16 o
   2 -26   0         19.82         22.54         0.93 o
   1 -25   0         32.43         30.63         0.98 o
   2 -25   0         41.05         32.26         0.88 o
   0 -24   0         52.20         60.12         1.83 o
   1 -24   0         51.48         60.50         3.60 o
   2 -24   0         46.85         45.32         1.51 o
   3 -24   0         12.01         10.96         0.56 o
   1 -23   0         14.92         23.78         1.05 o
   2 -23   0          8.59          6.84         0.94 o
   3 -23   0         34.56         36.08         7.65 o
   0 -22   0        189.26        168.77         4.86 o
   1 -22   0        258.28        250.73         4.90 o
   2 -22   0        133.93        153.03         8.22 o
   3 -22   0         17.02          8.89         0.79 o
   4 -22   0          3.70          6.80         0.71 o
   1 -21   0         17.34         26.06         1.16 o
   2 -21   0         24.47         22.52         4.05 o
   3 -21   0         72.61         70.09         1.59 o
   4 -21   0         73.83         80.59         1.94 o
   0 -20   0          1.30          0.96         0.48 o
   1 -20   0         86.73        101.21         2.47 o
   2 -20   0         18.79         14.97         1.40 o
   3 -20   0         10.80         15.37         0.93 o
   4 -20   0          4.42          3.42         0.84 o
   1 -19   0         98.83        103.46         2.98 o
   2 -19   0        121.54        139.55        15.19 o
   3 -19   0        179.95        177.49        13.28 o
   4 -19   0        162.79        161.62        11.33 o
   5 -19   0        110.90        101.32         1.71 o
   0 -18   0        717.54        820.86         9.09 o
   1 -18   0         97.35        105.81         3.88 o
   2 -18   0        290.51        297.73        24.22 o
   3 -18   0         75.45         75.79         4.92 o
   4 -18   0          8.63          8.22         0.83 o
   5 -18   0         15.73         21.78         0.98 o
   1 -17   0         64.70         59.59         1.59 o
   2 -17   0         22.83         25.64         5.98 o
   3 -17   0         53.07         52.58         1.71 o
   4 -17   0         26.62         33.12         1.84 o
   5 -17   0          6.30          4.35         0.74 o
   0 -16   0        508.41        625.52        14.20 o
   1 -16   0        534.87        510.17        13.01 o
   2 -16   0        265.91        288.08         3.63 o
   3 -16   0         10.85          7.59         0.98 o
   4 -16   0         11.22         11.27         0.96 o
   5 -16   0          2.04          1.38         0.88 o
   1 -15   0         33.63         34.79         3.69 o
   2 -15   0         99.90        124.31         2.89 o
   3 -15   0        270.39        323.68         6.06 o
   4 -15   0        257.83        284.20        12.32 o
   5 -15   0        149.55        173.53         2.25 o
   1 -14   0        104.89         95.15         5.75 o
   2 -14   0          3.36          1.92         1.70 o
   3 -14   0         14.23         17.93         1.70 o
   4 -14   0         45.24         46.74         2.70 o
   5 -14   0         16.07         14.69         1.41 o
   2 -13   0        280.65        332.59        11.03 o
   3 -13   0        211.23        278.40        28.31 o
   4 -13   0        283.21        292.29         5.31 o
   5 -13   0        146.56        127.98         6.87 o
   6 -13   0         81.28         43.61         1.93 o
   2 -12   0        356.73        395.80        11.67 o
   3 -12   0        393.60        318.70        10.99 o
   5 -12   0         13.33         11.08         1.17 o
   6 -12   0         41.13         27.40         1.85 o
   2 -11   0        332.57        219.88         8.57 o
   3 -11   0        160.72        140.17         7.12 o
   5 -11   0          3.94          5.47         1.04 o
   2 -10   0        330.69        359.89        10.61 o
   3 -10   0         57.22         48.99         4.26 o
   5 -10   0         13.05         11.99         1.20 o
   2  -9   0       1998.16       1815.78        24.77 o
   3  -9   0        124.98        185.90         7.64 o
   1  -8   0         87.26         92.75         2.04 o
   2  -8   0          2.24          1.75         0.65 o
   3  -8   0         66.06         64.97        10.65 o
   1  -7   0          5.54         27.15         1.18 o
   2  -7   0        575.90        647.22        12.75 o
   3  -7   0        138.27        196.99         6.99 o
   5  -7   0        159.41        153.74         3.39 o
   1  -6   0       2519.11       2962.07        21.38 o
   2  -6   0        729.62        888.12        14.42 o
   3  -6   0        594.16        402.85        10.00 o
   5  -6   0          8.57          9.67         1.06 o
   2  -5   0        342.64        331.70         8.19 o
   5  -5   0         37.10         34.56         1.84 o
   2  -4   0        594.26        679.75        11.43 o
   5  -4   0         23.18         28.48         1.74 o
   2  -3   0       1935.49       2275.23        23.15 o
   5  -3   0        443.72        445.09         6.92 o
   6  -3   0        223.57        193.52         3.65 o
   2  -2   0        141.31        153.61         4.62 o
   5  -2   0         52.12         57.43         2.51 o
   6  -2   0         72.56         56.49         2.03 o
   1  -1   0        842.30        742.45       126.73 o
   5  -1   0        183.82        154.38         4.03 o
   6  -1   0         31.00         24.75         1.41 o
   1   0   0        463.44        326.94        36.92 o
   2   0   0       3214.41       3016.59        23.68 o
   5   0   0          1.04          3.21         0.94 o
   6   0   0        119.76         99.57         2.69 o
   1   1   0        830.83        687.83         9.67 o
   2   1   0        196.86        309.71         5.59 o
   3   1   0        156.83        200.90         5.24 o
   5   1   0        185.87        148.10         3.83 o
   6   1   0         30.17         24.43         1.43 o
   0   2   0        600.38        717.16         8.04 o
   2   2   0        132.47        126.99         3.47 o
   3   2   0        263.96        206.50         5.26 o
   5   2   0         53.35         57.20         2.46 o
   6   2   0         70.07         56.03         2.04 o
   2   3   0       1930.10       1923.68        17.35 o
   3   3   0       1256.16       1252.32        14.56 o
   5   3   0        445.39        401.15         6.37 o
   1   4   0        496.56        964.09        10.85 o
   2   4   0        593.73        586.22         8.28 o
   3   4   0        156.40        134.01         4.34 o
   5   4   0         24.39         25.45         1.67 o
   1   5   0        949.78        406.29         6.59 o
   2   5   0        337.88        303.84         5.89 o
   3   5   0         45.79         69.93         3.19 o
   4   5   0         70.65         94.49         3.49 o
   5   5   0         36.97         29.44         1.71 o
   1   6   0       2448.08       3014.02        24.73 o
   3   6   0        582.83        417.61         8.21 o
   4   6   0          5.04          3.77         0.68 o
   5   6   0          8.30          9.49         1.10 o
   1   7   0          7.42         30.39         1.44 o
   3   7   0        143.54        193.57         5.66 o
   4   7   0        372.66        358.03        17.88 o
   5   7   0        162.31        146.84         3.62 o
   0   8   0        319.23        276.55         6.87 o
   1   8   0         94.21         95.99         9.27 o
   3   8   0         68.92         50.36         3.03 o
   4   8   0         32.94         42.04         2.68 o
   5   8   0         60.23         48.05         2.09 o
   6   8   0         36.23         37.67         1.29 o
   1   9   0        143.01         53.98         2.22 o
   3   9   0        131.83        194.61         6.12 o
   4   9   0        972.78        943.60        51.57 o
   5   9   0        181.47        175.37         3.83 o
   6   9   0        190.44        215.62         2.84 o
   0  10   0        609.99        854.75        33.97 o
   1  10   0       1077.38       1097.01        19.88 o
   2  10   0        337.79        336.05        18.67 o
   3  10   0         63.14         53.31         3.33 o
   4  10   0         11.27          8.61         1.06 o
   6  10   0         44.71         35.03         0.98 o
   1  11   0        339.72        200.53         9.31 o
   2  11   0        323.23        199.39         6.18 o
   3  11   0        166.37        136.12         5.38 o
   0  12   0       1017.06        994.23        29.53 o
   1  12   0        898.74        951.90        85.07 o
   2  12   0        361.04        370.10         8.76 o
   3  12   0        391.81        306.93         8.30 o
   1  13   0        163.98        160.26         5.57 o
   2  13   0        280.42        300.07         8.06 o
   3  13   0        217.41        217.11         7.00 o
   0  14   0        181.02        128.94         5.44 o
   1  14   0        105.46         84.77         4.20 o
   2  14   0          3.27          2.05         1.20 o
   3  14   0         12.90         13.54         2.06 o
   1  15   0         30.25         32.15         2.73 o
   2  15   0        101.21        126.61         5.54 o
   0  16   0        531.43        576.15        11.98 o
   1  16   0        535.92        512.32         8.24 o
   2  16   0        265.55        264.86         8.16 o
   1  17   0         64.39         52.48         2.70 o
   0  18   0        685.90        679.94        13.12 o
   1  18   0        111.12        105.28         3.76 o
  -1 -27   1         22.02         26.15         0.93 o
  -2 -26   1          7.05         16.00         0.77 o
  -1 -26   1          2.62          0.67         0.47 o
   1 -26   1          4.53          4.65         0.82 o
   2 -26   1         42.88         52.17         1.42 o
  -3 -25   1         83.36         97.25         1.58 o
  -2 -25   1        132.13        147.73        13.14 o
  -1 -25   1        135.99        146.21         5.57 o
   0 -25   1        159.35        186.97         3.09 o
   1 -25   1         42.18         29.72         1.51 o
   2 -25   1          6.85          4.51         0.77 o
  -3 -24   1         11.87         14.98         0.67 o
  -2 -24   1          7.84          9.88         1.03 o
  -1 -24   1          2.08          2.54         0.67 o
   0 -24   1          7.82         11.47         0.66 o
   1 -24   1         21.33         17.00         1.33 o
   2 -24   1         48.18         61.24         2.00 o
   3 -24   1         44.81         34.98         1.25 o
  -4 -23   1          9.75         14.09         0.74 o
  -3 -23   1         14.27         17.78         0.86 o
  -2 -23   1         23.84         20.46         1.57 o
  -1 -23   1         24.80         21.58         1.48 o
   0 -23   1         38.72         43.93         1.04 o
   1 -23   1         25.29         27.61         1.02 o
   2 -23   1          8.18          9.22         0.70 o
   3 -23   1          3.77          5.47         0.56 o
  -4 -22   1         66.90         79.78         1.86 o
  -3 -22   1         56.37         62.96         2.30 o
  -2 -22   1         22.22         31.18         1.90 o
  -1 -22   1         32.10         46.53         1.75 o
   0 -22   1         61.85         63.44         1.24 o
   1 -22   1        143.87        145.68         2.78 o
   2 -22   1        215.63        223.54        23.59 o
   3 -22   1        151.44        146.10         9.68 o
  -4 -21   1         47.37         64.96         3.88 o
  -3 -21   1         88.76         92.17         2.83 o
  -2 -21   1         81.31         71.05         2.69 o
  -1 -21   1        123.83        140.14         8.03 o
   0 -21   1         91.14         95.32         2.52 o
   1 -21   1         67.41         67.55         4.78 o
   2 -21   1         25.11         24.54         2.56 o
   3 -21   1         10.31         10.85         0.97 o
   4 -21   1          6.30          4.15         0.46 o
  -5 -20   1         10.45          3.59         0.50 o
  -4 -20   1         43.52         44.62         1.80 o
  -3 -20   1         16.49         16.19         1.49 o
  -1 -20   1         51.41         48.87         2.59 o
   0 -20   1         49.56         51.84         1.54 o
   1 -20   1         21.05         27.77         1.79 o
   2 -20   1         67.96         82.25         3.84 o
   3 -20   1         25.82         27.22         1.08 o
   4 -20   1          8.62          3.79         0.69 o
  -5 -19   1          3.16          1.47         0.56 o
  -4 -19   1         82.34         83.00         2.54 o
  -3 -19   1        176.88        178.00         4.17 o
  -1 -19   1        352.27        352.04        11.86 o
   0 -19   1        351.72        352.63        13.19 o
   1 -19   1        154.61        144.28         9.24 o
   2 -19   1         19.26         17.42         0.87 o
   3 -19   1          7.26         11.30         0.88 o
   4 -19   1         31.66         37.56         1.09 o
  -5 -18   1         93.07         93.21        11.66 o
  -4 -18   1         72.19         69.06         1.97 o
  -3 -18   1         48.52         58.10         2.52 o
  -1 -18   1         85.96         82.92         5.41 o
   0 -18   1         26.44         29.32         1.46 o
   1 -18   1        224.05        270.27         9.60 o
   2 -18   1         71.47         58.47         1.38 o
   3 -18   1        214.70        210.62         2.88 o
   4 -18   1        111.28        116.67         1.93 o
  -5 -17   1         13.68         11.56         0.84 o
  -4 -17   1          2.73          5.15         0.95 o
  -3 -17   1         15.59         16.51         2.10 o
  -1 -17   1          1.20          1.31         0.56 o
   0 -17   1        158.51        178.53         9.40 o
   1 -17   1          2.89          3.39         0.48 o
   2 -17   1         10.23          8.24         1.48 o
   3 -17   1         22.12         29.37         1.71 o
   4 -17   1         15.16         14.38         0.97 o
   5 -17   1         15.80         16.62         0.81 o
  -5 -16   1        163.83        163.54         2.70 o
  -4 -16   1         91.40         83.37         2.30 o
  -3 -16   1         91.03        118.76         4.47 o
   1 -16   1        260.20        302.03        15.34 o
   2 -16   1        628.93        613.01        29.07 o
   3 -16   1        237.05        223.75         6.96 o
   4 -16   1        194.09        179.72         2.71 o
   5 -16   1         67.79         55.66         1.81 o
  -5 -15   1         15.93         13.06         1.97 o
  -4 -15   1         75.88         81.69        11.18 o
  -3 -15   1        298.80        354.35         7.69 o
   0 -15   1        218.49        218.10         7.23 o
   1 -15   1        223.02        182.81         7.23 o
   2 -15   1        110.48         83.25         3.14 o
   3 -15   1         11.49         11.91         1.13 o
   4 -15   1          6.62          7.63         0.95 o
   5 -15   1         57.65         45.73         1.13 o
  -6 -14   1          3.91          1.55         0.97 o
  -5 -14   1         14.43         10.65         2.01 o
  -4 -14   1         25.16         22.90         1.73 o
  -3 -14   1         64.77         65.42         5.34 o
   0 -14   1         26.31         20.16         2.44 o
   1 -14   1         40.67         20.71         2.78 o
   2 -14   1         17.12         27.79         2.30 o
   3 -14   1          8.08         11.86         1.49 o
   4 -14   1          0.93          0.62         2.29 o
   5 -14   1          9.04         19.25         1.20 o
  -6 -13   1          0.52          0.27         1.04 o
  -4 -13   1        156.90        168.51         4.07 o
  -3 -13   1        295.58        293.59        10.66 o
   0 -13   1        880.64        809.41        13.83 o
   1 -13   1        202.66        206.64         7.55 o
   3 -13   1          1.73          8.00         1.37 o
   4 -13   1         41.28         42.07         2.14 o
   5 -13   1        108.06        123.18         1.99 o
  -6 -12   1        104.16         82.54         3.45 o
  -3 -12   1        236.17        264.82        10.06 o
   0 -12   1        244.37        251.42         7.18 o
   1 -12   1        543.17        544.32        12.42 o
   3 -12   1        572.46        596.65         8.21 o
   4 -12   1        264.05        296.37         5.27 o
   5 -12   1        164.29        169.28         3.03 o
  -6 -11   1         33.40         30.40         2.53 o
  -3 -11   1         32.27         20.26         3.12 o
   0 -11   1         68.66         60.89         3.50 o
   1 -11   1          2.86          6.16         2.02 o
   2 -11   1         77.10         54.97         4.06 o
   3 -11   1        110.25         93.79         3.05 o
   4 -11   1         66.55         65.97         2.63 o
   5 -11   1         10.82          9.81         0.95 o
  -4 -10   1         44.12         41.98         3.59 o
  -3 -10   1        280.01        284.46         9.99 o
  -1 -10   1         22.69         12.07         1.32 o
   0 -10   1        330.16        338.33         7.86 o
   1 -10   1        423.10        467.32         5.61 o
   2 -10   1        828.93       1032.27        13.02 o
   4 -10   1        218.25        217.90         4.46 o
   5 -10   1        106.18         91.12         2.22 o
  -3  -9   1       1210.52       1024.04        18.90 o
   0  -9   1        955.68       1048.49        14.23 o
   1  -9   1        289.88        359.13        14.67 o
   2  -9   1       1137.37        902.96        12.39 o
   3  -9   1        171.58        142.52         5.30 o
   4  -9   1         38.39         35.01         1.91 o
   6  -9   1         96.04         64.02         1.74 o
  -6  -8   1          3.13          1.59         0.44 o
  -5  -8   1         52.48         51.13         2.14 o
  -3  -8   1        110.61         98.29         5.54 o
  -1  -8   1        111.73         62.61         2.27 o
   0  -8   1         25.50         33.83         2.51 o
   1  -8   1        599.81        456.02         9.05 o
   2  -8   1         24.22         21.08         1.83 o
   3  -8   1         42.46         52.66         3.25 o
   4  -8   1         49.55         39.88         2.00 o
  -6  -7   1         14.93         12.57         0.90 o
  -5  -7   1         69.64         65.86         2.55 o
  -3  -7   1        659.28        568.60        12.62 o
   0  -7   1        998.58       1255.72        15.44 o
   1  -7   1        124.91        222.11         7.84 o
   2  -7   1        158.22        135.02         4.38 o
   3  -7   1         20.53         24.29         2.35 o
   4  -7   1         46.24         60.32         2.29 o
  -6  -6   1        159.50        132.16         2.87 o
  -5  -6   1        456.65        473.96         7.41 o
  -3  -6   1        465.48        516.88        11.47 o
   0  -6   1       1021.54       1292.41        16.31 o
   1  -6   1       1798.97       1976.19        19.39 o
   2  -6   1        754.75        998.01        13.13 o
   3  -6   1       1055.85       1071.21        15.96 o
   4  -6   1        561.61        617.17        56.64 o
  -6  -5   1         23.69         23.13         1.35 o
  -5  -5   1        101.61         92.48         3.23 o
  -3  -5   1         39.93         50.24         3.45 o
   1  -5   1        119.44        126.15         5.84 o
   2  -5   1         68.83         64.76         3.14 o
   3  -5   1         43.64         34.17         2.87 o
   4  -5   1         28.18         32.26         2.59 o
   6  -5   1         34.17         35.08         1.03 o
  -6  -4   1        125.20        118.02         2.97 o
  -5  -4   1        156.63        153.02         4.26 o
  -3  -4   1         91.59        122.46         4.90 o
   0  -4   1        144.14         92.86         3.39 o
   1  -4   1       1599.77       1635.05        17.02 o
   2  -4   1        195.06        285.14         6.80 o
   3  -4   1        404.44        487.88        10.76 o
   4  -4   1        222.94        229.54         6.51 o
   6  -4   1         28.04         29.61         1.06 o
  -6  -3   1          5.12          7.21         0.97 o
  -5  -3   1         31.23         27.51         1.91 o
  -3  -3   1        776.30        920.97        13.73 o
   1  -3   1       3366.24       3337.92        28.41 o
   4  -3   1         50.23         51.59         1.89 o
   5  -3   1        103.97        102.28         3.01 o
   6  -3   1        175.04        159.47         2.54 o
  -7  -2   1         47.26         76.62         1.47 o
  -6  -2   1         15.90         11.94         1.15 o
  -5  -2   1        106.89         94.36         3.33 o
  -3  -2   1         43.71         66.66         3.30 o
  -2  -2   1        230.76        203.97         4.07 o
   0  -2   1        467.38        251.85         4.11 o
   1  -2   1       2814.11       2346.77        22.54 o
   4  -2   1        225.88        232.79         4.02 o
   5  -2   1         20.73         21.21         1.49 o
   6  -2   1         38.80         45.42         1.44 o
  -6  -1   1         34.25         32.35         1.74 o
  -5  -1   1         40.11         44.03         2.38 o
  -2  -1   1        533.20        640.67         7.87 o
  -1  -1   1       2011.38       3174.28        23.00 o
   0  -1   1        850.92        399.00         8.54 o
   4  -1   1         55.60         68.67         2.23 o
   5  -1   1         69.53         62.31         2.43 o
   6  -1   1         69.93         77.82         1.85 o
  -6   0   1        151.55        113.43         3.14 o
  -5   0   1        666.81        586.29         8.68 o
  -3   0   1        259.78        400.07         7.35 o
  -2   0   1        526.14        477.47         6.87 o
  -1   0   1        118.10        143.67         3.84 o
   4   0   1        904.68        843.74         9.70 o
   5   0   1         86.62         88.96         2.88 o
   6   0   1        177.47        188.62         2.94 o
  -6   1   1         31.89         30.83         1.71 o
  -5   1   1         39.63         37.78         2.15 o
  -3   1   1        287.26        305.48         6.66 o
  -2   1   1        531.63        744.38         8.65 o
  -1   1   1       2034.39       3550.95        27.86 o
   0   1   1        843.54        243.58         9.44 o
   4   1   1         53.14         56.63         2.39 o
   5   1   1         71.06         60.52         2.38 o
   6   1   1         71.27         73.35         1.82 o
  -7   2   1         47.06         72.04         1.49 o
  -6   2   1         16.12         12.24         1.18 o
  -5   2   1        105.51        100.06         3.38 o
  -4   2   1        106.06        160.32         5.80 o
  -3   2   1         45.67         78.86         3.59 o
  -2   2   1        234.24        256.26         5.32 o
  -1   2   1       1431.00       1274.33        13.40 o
   0   2   1        467.79        186.45         7.29 o
   1   2   1       2813.62       2574.97        19.40 o
   2   2   1         48.52         88.94         2.87 o
   4   2   1        226.65        215.62         4.49 o
   5   2   1         22.06         18.84         1.44 o
   6   2   1         38.67         42.16         1.43 o
  -7   3   1         49.92         73.62         1.44 o
  -6   3   1          5.35         10.37         1.11 o
  -5   3   1         32.72         28.10         1.90 o
  -4   3   1        339.64        276.17         7.43 o
  -3   3   1        768.20        818.59        11.68 o
  -1   3   1       7690.33       9839.44        65.17 o
   0   3   1       1139.51       3304.87       160.67 o
   1   3   1       3360.92       3333.57        23.37 o
   2   3   1        744.08        512.94         7.10 o
   4   3   1         51.99         53.41         2.23 o
   6   3   1        176.68        143.07         2.51 o
  -6   4   1        125.26        122.24         3.15 o
  -5   4   1        148.42        128.56         3.87 o
  -4   4   1        163.77        183.22         6.00 o
  -3   4   1         88.52        104.61         4.01 o
  -1   4   1       1164.36        881.77        17.49 o
   0   4   1        163.23        158.25        12.78 o
   1   4   1       1608.55       1585.06        13.07 o
   2   4   1        185.59        263.92         4.99 o
   4   4   1        220.22        215.75         4.50 o
   6   4   1         28.66         27.29         1.14 o
  -6   5   1         23.79         23.58         1.44 o
  -5   5   1        104.08         86.24         3.16 o
  -4   5   1         80.77         66.48         3.75 o
  -3   5   1         42.01         52.15         2.96 o
  -1   5   1        823.13        787.77        17.21 o
   2   5   1         67.03         58.25         2.36 o
   3   5   1         40.16         33.95         2.31 o
   4   5   1         30.80         33.20         1.80 o
   6   5   1         34.50         32.54         1.19 o
  -6   6   1        163.15        150.39         3.33 o
  -5   6   1        459.00        439.03         7.15 o
  -4   6   1        391.71        401.57         9.54 o
  -3   6   1        458.16        515.55         9.67 o
  -2   6   1         71.95         50.35         2.81 o
  -1   6   1        589.83        283.87         5.62 o
   0   6   1       1001.71       1276.29        24.62 o
   1   6   1       1776.47       1898.95        21.76 o
   2   6   1        757.05       1034.65        11.76 o
   3   6   1       1066.86        998.83        13.40 o
   4   6   1        561.14        570.04         7.72 o
   6   6   1         67.73         68.90         1.62 o
  -6   7   1         15.57         13.69         1.06 o
  -5   7   1         65.84         60.42         2.50 o
  -4   7   1         71.91         86.27         4.49 o
  -3   7   1        654.47        569.99        10.63 o
  -2   7   1        498.71        606.39        10.27 o
  -1   7   1        915.29       1017.05        14.33 o
   0   7   1        987.47       1273.73        12.06 o
   1   7   1        132.67        231.99        16.88 o
   2   7   1        147.40        139.85         4.13 o
   3   7   1         21.86         21.19         2.02 o
   4   7   1         43.82         44.32         2.06 o
   6   7   1         86.04         83.87         1.69 o
  -6   8   1          3.94          2.63         0.63 o
  -5   8   1         48.56         48.02         2.11 o
  -4   8   1        117.95        120.81         9.53 o
  -3   8   1        105.12        107.89         4.78 o
  -2   8   1        962.18        617.13        25.77 o
  -1   8   1        108.22         75.91         2.99 o
   0   8   1         27.81         45.61         2.91 o
   1   8   1        600.94        449.79        24.92 o
   2   8   1         25.27         22.88         1.88 o
   3   8   1         42.91         56.36         3.22 o
   5   8   1          2.40          2.39         0.74 o
   6   8   1         14.48         12.75         0.69 o
  -5   9   1         75.04         62.42         2.31 o
  -4   9   1         78.66         70.65         4.33 o
  -3   9   1       1193.23       1099.60        16.96 o
  -2   9   1        249.44        431.76        25.36 o
  -1   9   1       4542.36       3943.18        71.75 o
   0   9   1        945.54       1129.99        40.45 o
   1   9   1        320.80        373.82        18.25 o
   2   9   1       1129.72        823.99        11.80 o
   3   9   1        169.55        127.26         4.89 o
   5   9   1        176.88        165.55         3.09 o
   6   9   1         97.26         82.71         1.38 o
  -5  10   1        261.03        286.77         4.72 o
  -4  10   1         47.17         55.94         3.12 o
  -3  10   1        286.26        309.65        10.65 o
  -2  10   1         63.26         16.43         2.31 o
  -1  10   1         24.64         17.57         1.76 o
   0  10   1        333.73        348.83        20.61 o
   1  10   1        443.01        504.34         8.16 o
   2  10   1        811.75        874.29        12.48 o
   3  10   1        448.33        515.82        10.19 o
   5  10   1        104.76        102.32         2.29 o
  -3  11   1         31.51         23.59         3.60 o
  -2  11   1         49.85         56.11         3.18 o
  -1  11   1         27.84         40.18         2.51 o
   0  11   1         71.18         68.36         2.13 o
   1  11   1          2.56          2.39         0.90 o
   2  11   1         77.76         63.26         3.28 o
   4  11   1         68.78         65.73         2.13 o
   5  11   1          9.52          9.75         0.83 o
  -3  12   1        225.64        267.43        11.23 o
  -2  12   1         16.77         33.91         2.53 o
  -1  12   1          7.05          7.50         1.37 o
   0  12   1        239.11        272.57         4.34 o
   1  12   1        529.31        559.37         9.26 o
   2  12   1        273.05        374.29         8.12 o
  -3  13   1        295.20        353.28        13.96 o
  -2  13   1        584.86        604.93        46.57 o
  -1  13   1        324.93        412.03         9.98 o
   0  13   1        892.08        888.28        10.93 o
   1  13   1        202.49        231.12         5.96 o
  -2  14   1         64.66         56.45         5.17 o
  -1  14   1         38.32         29.49         1.65 o
   0  14   1         25.94         24.40         1.46 o
   1  14   1         39.37         27.98         2.25 o
  -2  15   1        281.80        297.67         9.27 o
  -1  15   1        757.39        793.93        63.59 o
   0  15   1        213.00        269.71         4.63 o
  -2  16   1         45.32         49.68         3.89 o
  -1  16   1         95.57         70.74         4.41 o
   0  16   1        112.65        111.77         6.07 o
   1  16   1        256.73        283.59        10.37 o
  -1  17   1          1.08          0.87         1.09 o
   0  17   1        157.49        165.58         7.37 o
   1  17   1          2.86          1.92         1.71 o
  -1  18   1         85.66         81.68         4.79 o
   0  18   1         32.98         38.37         3.70 o
  -2 -26   2         14.90         10.22         1.94 o
  -1 -26   2         30.02         44.82         1.28 o
   1 -26   2          4.26          6.57         0.82 o
  -3 -25   2          0.40          1.41         0.35 o
  -2 -25   2         14.40         20.39         2.07 o
  -1 -25   2         48.56         50.91         4.22 o
   0 -25   2        113.34        117.15         2.78 o
   1 -25   2        186.08        269.45        19.23 o
   2 -25   2         83.52         56.51         1.70 o
  -3 -24   2         30.43         26.01         0.81 o
  -2 -24   2         38.68         57.92         1.30 o
  -1 -24   2         36.58         32.02         1.58 o
   0 -24   2         13.78          8.42         0.90 o
   1 -24   2         17.49         27.44         1.51 o
   2 -24   2          1.59          1.30         0.80 o
  -3 -23   2          5.62          5.90         1.07 o
  -2 -23   2          4.04          3.49         1.11 o
  -1 -23   2          4.09          5.22         0.96 o
   0 -23   2          9.19          9.79         0.80 o
   1 -23   2         18.57         13.20         1.29 o
   2 -23   2         35.34         34.09         1.73 o
   3 -23   2         13.04         11.07         0.80 o
  -4 -22   2         72.57         69.94         1.70 o
  -3 -22   2        168.01        208.47         4.19 o
  -1 -22   2        147.21        147.07         6.79 o
   0 -22   2         68.41         67.26         4.11 o
   1 -22   2          9.71          9.89         1.28 o
   2 -22   2          2.22          3.95         1.44 o
   3 -22   2         48.14         52.46         1.21 o
  -4 -21   2          9.87         12.19         1.05 o
  -3 -21   2         16.11         13.86         1.52 o
  -1 -21   2         15.60         19.83         1.70 o
   0 -21   2         98.58        114.56         8.16 o
   1 -21   2         98.03        100.41         3.14 o
   2 -21   2         99.73        121.33         2.65 o
   3 -21   2         51.26         45.23         1.43 o
  -4 -20   2          4.08          5.49         0.76 o
  -1 -20   2          7.99          4.04         1.14 o
   0 -20   2         19.44         21.27         3.90 o
   1 -20   2          4.96          2.21         0.58 o
   2 -20   2          9.45         14.56         1.53 o
   3 -20   2         14.75         13.63         0.85 o
  -5 -19   2         44.51         47.29         1.38 o
  -4 -19   2         65.86         80.66         2.01 o
  -3 -19   2          0.14          0.67         1.26 o
  -1 -19   2         77.15         82.77         2.95 o
   0 -19   2        393.51        373.81        38.43 o
   1 -19   2        325.24        292.69        32.11 o
   2 -19   2        251.46        255.79        17.43 o
   3 -19   2        150.29        119.52         8.42 o
  -5 -18   2         54.14         55.66         2.39 o
  -4 -18   2        108.03        108.20         4.93 o
  -3 -18   2        105.81        118.73         4.52 o
  -1 -18   2        167.74        192.99         4.36 o
   0 -18   2        100.01         64.33         1.91 o
   1 -18   2         70.57         57.07         3.47 o
   2 -18   2          4.76          5.73         0.85 o
   3 -18   2         23.27         24.91         3.20 o
   4 -18   2         47.10         42.83         4.49 o
  -5 -17   2         51.13         56.94         2.87 o
  -4 -17   2         28.37         25.75         1.44 o
  -3 -17   2         20.73         16.98         2.11 o
  -2 -17   2         59.36         48.28         3.49 o
  -1 -17   2         24.57         25.43         1.77 o
   0 -17   2         32.11         22.19         1.20 o
   1 -17   2         73.42         80.38         8.60 o
   2 -17   2          2.91          1.77         0.76 o
   3 -17   2         10.00         12.03         1.63 o
   4 -17   2          5.92          8.10         0.64 o
  -5 -16   2         78.17         79.35         3.73 o
  -4 -16   2        164.32        184.36         3.52 o
  -3 -16   2        391.81        388.02         8.48 o
  -2 -16   2        395.20        467.68        60.33 o
  -1 -16   2        416.04        462.34         6.71 o
   0 -16   2         44.50         44.86         2.00 o
   1 -16   2         43.03         36.25         1.61 o
   2 -16   2          6.34          8.63         2.77 o
   3 -16   2         99.58         98.45         4.10 o
   4 -16   2         96.48         84.66         4.78 o
  -6 -15   2         83.53         70.94         2.30 o
  -5 -15   2         53.05         38.94         2.94 o
  -4 -15   2         19.74         33.93         3.08 o
  -3 -15   2          4.08          1.41         1.29 o
  -2 -15   2         41.35         41.72         4.15 o
   1 -15   2        258.25        289.47         9.92 o
   2 -15   2        315.80        283.45        29.30 o
   3 -15   2        191.26        187.00         3.01 o
   4 -15   2         54.72         49.46         2.79 o
   5 -15   2         35.27         53.25         1.63 o
  -6 -14   2         15.57         16.01         1.57 o
  -5 -14   2         11.37          8.94         2.08 o
  -4 -14   2          3.75          5.31         1.75 o
  -3 -14   2         12.47         17.02         1.99 o
   1 -14   2          8.03          5.07         1.08 o
   2 -14   2         17.84         14.69         2.90 o
   3 -14   2         39.62         39.92         1.60 o
   4 -14   2         10.80         13.03         1.38 o
   5 -14   2          6.33          4.20         1.08 o
  -6 -13   2         89.10         70.96         3.20 o
  -5 -13   2         78.31         76.95         4.10 o
  -4 -13   2        139.13        154.71         5.65 o
  -3 -13   2         10.38          7.02         1.47 o
   2 -13   2        347.68        390.52         5.84 o
   3 -13   2        311.18        292.54         5.17 o
   4 -13   2        147.11        136.72        13.96 o
   5 -13   2         20.99         20.11         1.52 o
  -6 -12   2         44.98         49.90         3.02 o
  -5 -12   2         59.10         42.96         3.29 o
  -4 -12   2        459.36        528.08        10.52 o
  -3 -12   2        182.60        240.54         6.06 o
   2 -12   2         46.39         48.37         2.03 o
   3 -12   2         31.90         38.19         2.02 o
   4 -12   2        136.93        140.47         3.24 o
   5 -12   2        121.10        111.57         2.99 o
  -6 -11   2         18.34         11.33         2.02 o
  -5 -11   2         38.18         34.89         3.11 o
   3 -11   2         48.74         41.43         2.06 o
   4 -11   2          8.32         11.97         1.29 o
   5 -11   2         17.14         19.40         1.82 o
  -6 -10   2         23.98         23.85         2.47 o
   1 -10   2         42.47         26.60         1.96 o
   2 -10   2         28.93         24.14         2.33 o
   3 -10   2         41.99         64.72         2.48 o
   4 -10   2        241.51        228.86         4.17 o
  -6  -9   2        149.74        135.17         2.21 o
  -5  -9   2        139.00        133.23         3.55 o
   1  -9   2        968.45       1083.20        13.96 o
   2  -9   2        566.25        781.77        13.19 o
   3  -9   2        746.30        741.77        29.00 o
   4  -9   2         50.63         59.62         2.13 o
  -6  -8   2         42.59         36.87         1.31 o
  -5  -8   2          9.37          9.91         1.33 o
  -4  -8   2        144.96        124.37         4.11 o
   1  -8   2         11.26         11.73         1.60 o
   2  -8   2        120.92         80.22         4.00 o
   3  -8   2         86.21         81.87         2.31 o
   4  -8   2         86.23         80.51         2.43 o
  -6  -7   2         89.95         80.71         2.04 o
  -5  -7   2        155.41        158.68         4.20 o
  -4  -7   2         15.07         19.48         2.03 o
   1  -7   2       1424.31       1712.24        20.40 o
   2  -7   2        247.49        333.65         8.17 o
   3  -7   2        546.75        553.37         5.99 o
   4  -7   2         92.67         97.81         2.63 o
  -6  -6   2         67.85         59.04         2.16 o
  -5  -6   2         54.19         37.44         2.23 o
   1  -6   2        248.65        231.21         6.39 o
   2  -6   2        113.93         95.29         4.35 o
   3  -6   2         20.71         27.74         2.73 o
   4  -6   2        318.03        301.10         4.21 o
   5  -6   2        223.15        208.99         2.86 o
  -6  -5   2         92.73         92.77         2.87 o
  -5  -5   2         13.34         13.67         1.60 o
  -1  -5   2        334.56        225.88         4.13 o
   0  -5   2        102.32        114.01         4.11 o
   1  -5   2        221.44        302.53         7.45 o
   2  -5   2        161.65        138.05         5.14 o
   3  -5   2        133.76        136.85         5.91 o
   4  -5   2          6.08          7.58         0.93 o
   5  -5   2         36.54         41.34         1.38 o
  -6  -4   2         54.57         54.51         2.32 o
  -5  -4   2        160.97        121.11         3.87 o
  -1  -4   2        422.59        338.27         5.62 o
   0  -4   2        702.65        521.89         9.59 o
   1  -4   2         32.34         31.19         2.52 o
   2  -4   2         34.96         32.46         2.61 o
   3  -4   2         52.39         59.25         3.92 o
   4  -4   2        159.39        160.97         3.26 o
   5  -4   2        131.17        130.90         2.57 o
  -7  -3   2         72.20         50.39         1.45 o
  -6  -3   2        284.04        287.49         5.50 o
  -5  -3   2        176.54        137.14         4.09 o
  -1  -3   2        550.38        586.59         8.43 o
   0  -3   2       2947.97       2898.87        28.78 o
   2  -3   2       2336.96       2005.48        22.72 o
   3  -3   2        558.78        630.96        13.29 o
   5  -3   2        111.05        117.11         2.54 o
  -7  -2   2         26.99         32.75         1.27 o
  -6  -2   2         82.33         97.53         3.30 o
  -5  -2   2         42.11         32.03         2.31 o
  -2  -2   2         18.99         39.96         1.65 o
  -1  -2   2        906.14        728.61        10.28 o
   0  -2   2        299.86        294.59         4.17 o
   1  -2   2         40.82         41.07         2.89 o
   2  -2   2        119.78         94.52         4.59 o
   3  -2   2         72.34         58.41         4.13 o
   5  -2   2        136.17        135.42         2.82 o
  -7  -1   2         35.00         34.99         1.35 o
  -6  -1   2        157.52        167.28         4.27 o
  -5  -1   2         35.56         37.29         2.38 o
  -3  -1   2        104.68         97.24         3.43 o
  -2  -1   2        204.88        143.91         3.19 o
  -1  -1   2         42.47        101.99         9.03 o
   0  -1   2       1550.32       1624.16        28.95 o
   1  -1   2        242.96        371.87         8.36 o
   2  -1   2        781.99        685.29        12.38 o
   3  -1   2        172.48        203.56         7.70 o
   5  -1   2         46.08         55.40         1.92 o
   6  -1   2          7.77         10.79         0.59 o
  -7   0   2          5.15         12.12         0.86 o
  -6   0   2         41.66         35.40         2.11 o
  -5   0   2        103.15         84.16         3.39 o
  -3   0   2       1498.59       1383.70        14.66 o
  -2   0   2        718.37        870.68         9.28 o
  -1   0   2       4302.23       3561.92        31.78 o
   1   0   2        784.33        470.79         9.19 o
   2   0   2        341.06        231.55         7.16 o
   3   0   2          7.02         36.64         3.40 o
   5   0   2        438.81        396.02         5.17 o
   6   0   2        118.05         78.58         1.42 o
  -7   1   2         34.53         34.14         1.32 o
  -6   1   2        159.94        164.68         4.19 o
  -5   1   2         30.29         34.75         2.36 o
  -4   1   2         71.11         93.00         4.43 o
  -3   1   2        100.83        107.78         3.96 o
  -2   1   2        196.01        167.98         4.04 o
  -1   1   2         51.43        166.17       121.40 o
   0   1   2       1539.73       1776.69       109.79 o
   1   1   2        252.92        342.87         7.78 o
   2   1   2        786.75        667.40        12.32 o
   3   1   2        168.27        200.60         7.57 o
   5   1   2         46.31         53.87         1.94 o
   6   1   2          8.07          9.99         0.61 o
  -7   2   2         26.03         31.21         1.22 o
  -6   2   2         86.32        102.03         3.35 o
  -5   2   2         40.14         35.73         2.43 o
  -4   2   2        194.37        216.67         6.53 o
  -3   2   2        271.69        288.49         6.44 o
  -2   2   2         25.67         51.12         2.34 o
  -1   2   2        905.57        827.10        16.54 o
   0   2   2        299.43        340.90        21.32 o
   1   2   2         40.81         32.47         2.48 o
   2   2   2        117.81         98.05         4.73 o
   3   2   2         76.64         60.49         4.32 o
   5   2   2        135.68        122.44         2.74 o
   6   2   2         19.25         14.04         0.65 o
  -6   3   2        282.13        284.52         5.40 o
  -5   3   2        181.62        168.86         4.76 o
  -4   3   2         83.30        122.00         4.98 o
  -3   3   2        213.81        168.79         5.09 o
  -1   3   2        553.09        693.95        10.31 o
   0   3   2       2912.98       3817.01        47.72 o
   2   3   2       2324.90       1974.06        23.09 o
   3   3   2        562.45        610.62        13.31 o
   4   3   2        188.02        183.01         3.74 o
   5   3   2        109.27        105.51         2.54 o
   6   3   2          0.04          3.59         0.47 o
  -6   4   2         56.02         56.81         2.33 o
  -5   4   2        158.43        148.13         4.47 o
  -4   4   2        188.80        233.59         7.06 o
  -3   4   2        426.86        462.36         9.00 o
  -2   4   2        493.21        619.63        11.36 o
  -1   4   2        451.99        454.55        21.10 o
   0   4   2        703.68        773.81        13.11 o
   1   4   2         28.82         24.41         2.13 o
   2   4   2         35.85         32.80         2.82 o
   3   4   2         53.76         60.57         4.16 o
   4   4   2        160.34        143.35         3.29 o
   5   4   2        129.81        114.51         2.59 o
   6   4   2         82.59         73.45         1.31 o
  -6   5   2         90.22         96.47         2.84 o
  -5   5   2         16.33         20.10         1.88 o
  -4   5   2        100.76        104.43         4.89 o
  -3   5   2         31.77         39.35         2.75 o
  -2   5   2        395.28        242.63         4.72 o
  -1   5   2        343.63        310.61        13.85 o
   0   5   2        108.05        189.46         4.40 o
   1   5   2        226.12        251.41         6.40 o
   2   5   2        160.96        146.90         5.57 o
   3   5   2        132.63        138.45         6.14 o
   4   5   2          4.50          5.85         1.06 o
   5   5   2         37.24         37.95         1.54 o
  -6   6   2         67.14         61.19         2.17 o
  -5   6   2         57.30         49.78         2.54 o
  -4   6   2        888.90        780.08        13.94 o
  -3   6   2        476.33        550.36        10.78 o
  -2   6   2       1647.07       1561.30        15.06 o
  -1   6   2       1093.96       1303.26        65.26 o
   0   6   2        421.58        544.40         6.95 o
   1   6   2        252.79        216.10        28.77 o
   2   6   2        112.65         93.12         4.47 o
   3   6   2         15.21         24.93         1.36 o
   4   6   2        326.98        259.28         4.44 o
   5   6   2        221.43        186.14         3.20 o
  -6   7   2         89.50         84.42         2.38 o
  -5   7   2        154.44        182.06         4.36 o
  -4   7   2         13.63         19.67         1.34 o
  -3   7   2         88.47         77.60         4.95 o
  -2   7   2        594.74        430.47         7.21 o
  -1   7   2        195.67        213.01        14.98 o
   0   7   2        688.98        762.12        52.17 o
   1   7   2       1436.48       1494.05        73.27 o
   2   7   2        260.11        329.80         8.44 o
   3   7   2        533.51        509.77        13.45 o
   4   7   2         90.89         85.70         2.50 o
   5   7   2         40.93         37.89         1.43 o
  -6   8   2         44.03         42.31         1.58 o
  -5   8   2          7.54         11.60         1.23 o
  -4   8   2        144.52        145.64         5.04 o
  -3   8   2          6.16         25.59         3.40 o
  -2   8   2        146.65        159.39         8.31 o
  -1   8   2        148.73        171.18        14.18 o
   0   8   2        188.04        132.75         5.76 o
   1   8   2         10.74         13.21         1.43 o
   2   8   2        119.06         82.03         4.23 o
   3   8   2         91.54         72.06         3.32 o
   4   8   2         81.20         71.26         2.22 o
   5   8   2         13.63         17.58         1.02 o
  -6   9   2        148.89        163.37         2.87 o
  -5   9   2        140.79        148.12         3.58 o
  -4   9   2         34.47         58.71         3.45 o
  -3   9   2         21.98         30.61         3.91 o
  -2   9   2         28.36         36.84         2.53 o
  -1   9   2        479.02        524.82        39.19 o
   0   9   2        457.03        704.28        55.23 o
   1   9   2        936.41       1128.87        18.47 o
   3   9   2        731.13        673.58         7.46 o
   4   9   2         60.93         59.73         1.99 o
   5   9   2        119.26        142.60         2.45 o
  -3  10   2        319.98        427.12        14.40 o
  -2  10   2       1109.48       1077.77        37.50 o
  -1  10   2        197.81        280.47        28.36 o
   0  10   2        287.02        316.33        16.33 o
   3  10   2         43.69         55.11         1.93 o
   4  10   2        241.81        238.33         3.89 o
   5  10   2        112.52         97.02         1.89 o
  -3  11   2        102.26         99.56         7.62 o
  -2  11   2        361.66        258.01         7.11 o
  -1  11   2          8.81         10.32         2.04 o
   0  11   2         22.76         22.04         2.48 o
   3  11   2         47.85         36.60         1.55 o
   4  11   2          7.83         14.65         1.06 o
  -3  12   2        204.31        252.58        13.05 o
  -2  12   2        718.60        784.17        56.52 o
  -1  12   2        371.74        388.18         7.71 o
   0  12   2        272.74        263.35        11.34 o
   4  12   2        137.02        156.14         2.81 o
  -3  13   2         10.59          8.36         3.86 o
  -2  13   2        132.32        132.83         9.65 o
  -1  13   2        204.48        195.73         5.54 o
   0  13   2        589.79        632.65        45.65 o
  -3  14   2         11.49         20.66         5.07 o
  -2  14   2         33.09         43.71         5.17 o
  -1  14   2         21.17         24.70         2.15 o
   0  14   2          5.02         10.87         1.59 o
  -2  15   2         40.34         37.90         3.70 o
  -1  15   2         51.49         68.67         3.45 o
   0  15   2        327.97        374.51        10.95 o
   1  15   2        266.13        247.35         9.29 o
  -2  16   2        401.77        421.66        17.56 o
  -1  16   2        414.74        451.87         8.52 o
   0  16   2         44.69         44.65         2.83 o
   1  16   2         41.91         30.96         3.36 o
  -1  17   2         23.14         25.09         2.20 o
   0  17   2         32.89         27.62         2.21 o
  -2 -25   3         49.50         44.73         1.27 o
  -3 -24   3         15.93         21.13         0.95 o
  -2 -24   3         14.43         15.13         1.57 o
  -1 -24   3         40.11         64.70         1.25 o
   0 -24   3         42.49         37.01         1.61 o
   1 -24   3         25.80         13.67         0.63 o
  -3 -23   3         15.35         10.48         0.62 o
  -2 -23   3         15.05         10.70         0.85 o
  -1 -23   3         18.06         20.02         1.01 o
   0 -23   3          2.37          5.01         1.04 o
   1 -23   3          4.41          6.70         0.67 o
   2 -23   3         14.72         15.19         1.04 o
  -3 -22   3         13.34         14.99         0.78 o
  -2 -22   3         85.09         94.61         1.98 o
  -1 -22   3        217.75        242.46         3.22 o
   0 -22   3        179.83        181.41        15.66 o
   1 -22   3        163.31        176.89         4.50 o
   2 -22   3        115.88        111.59         2.98 o
  -4 -21   3         45.38         45.70         1.51 o
  -2 -21   3         39.18         32.27         1.29 o
  -1 -21   3         15.27         12.48         0.78 o
   0 -21   3         10.61         12.84         0.66 o
   1 -21   3         26.16         35.31         1.29 o
   2 -21   3         21.59         16.16         1.98 o
  -4 -20   3         14.69         19.97         1.28 o
  -3 -20   3          8.96         10.24         1.29 o
  -2 -20   3          1.78          2.32         0.93 o
  -1 -20   3         20.21         24.74         1.07 o
   0 -20   3          1.49          1.70         0.50 o
   1 -20   3         31.13         35.26         2.12 o
   2 -20   3         11.50          8.49         1.17 o
   3 -20   3          6.20          6.89         0.76 o
  -4 -19   3        158.52        239.83         4.24 o
  -2 -19   3         95.93         66.64         2.58 o
  -1 -19   3         81.55         86.73         3.30 o
   0 -19   3         15.75         14.55         2.45 o
   2 -19   3         59.48         51.58         2.09 o
   3 -19   3        101.22        103.26         2.27 o
  -4 -18   3         38.19         53.90         2.10 o
  -3 -18   3         26.66         22.82         2.23 o
  -1 -18   3        130.50        120.68         1.98 o
   0 -18   3         98.99         94.88         1.86 o
   1 -18   3        172.59        169.47         3.84 o
   2 -18   3         91.27         83.30         2.83 o
   3 -18   3         35.62         47.57         1.37 o
  -5 -17   3          0.38          3.58         1.22 o
  -4 -17   3         16.23         21.28         2.32 o
  -3 -17   3         23.91         19.44         2.14 o
  -1 -17   3         44.29         42.63         3.25 o
   0 -17   3          8.00         12.82         0.95 o
   1 -17   3         17.84         16.03         1.64 o
   2 -17   3         30.98         33.23         2.09 o
   3 -17   3          0.34          0.95         0.78 o
  -5 -16   3         10.41          5.56         1.46 o
  -4 -16   3          0.53          0.72         1.57 o
  -3 -16   3         18.46         16.23         2.01 o
  -2 -16   3        196.88        207.81        10.89 o
  -1 -16   3        371.35        337.30        11.07 o
   0 -16   3        550.59        603.13        26.81 o
   1 -16   3        226.94        204.53         6.07 o
   2 -16   3        254.73        236.54         7.03 o
   3 -16   3         78.01         79.21         3.86 o
   4 -16   3         10.36          9.92         1.23 o
  -5 -15   3        158.28        188.87         5.57 o
  -4 -15   3        151.93        153.76         5.74 o
  -3 -15   3         84.32         82.16         3.92 o
  -2 -15   3        203.36        180.81         5.31 o
  -1 -15   3         29.88         29.95         1.28 o
   0 -15   3         62.41         61.99         5.84 o
   1 -15   3         61.84         56.86         1.57 o
   2 -15   3         49.30         48.36         1.59 o
   3 -15   3        140.02        140.79         2.79 o
   4 -15   3        134.52        136.37         3.00 o
  -6 -14   3         41.49         40.84         1.98 o
  -5 -14   3         47.56         39.91         3.07 o
  -4 -14   3         33.88         30.39         3.07 o
  -3 -14   3         94.71         78.60         4.00 o
  -2 -14   3          6.72          4.90         1.35 o
   0 -14   3          8.25          7.36         0.67 o
   1 -14   3         10.07         12.07         0.82 o
   2 -14   3          6.63          5.83         0.92 o
   3 -14   3          2.56          4.97         0.72 o
   4 -14   3         10.05         18.65         1.61 o
  -6 -13   3         53.87         33.69         2.07 o
  -5 -13   3        133.42        153.46         5.61 o
  -4 -13   3        166.17        166.09         6.15 o
  -3 -13   3        590.42        629.77        11.11 o
  -2 -13   3        109.80        118.02         4.30 o
   0 -13   3          0.16          2.24         1.02 o
   1 -13   3         59.53         60.19         3.81 o
   2 -13   3        112.75        101.95         2.21 o
   3 -13   3        135.10        121.09         3.72 o
   4 -13   3        204.97        188.37         3.93 o
  -6 -12   3         47.83         43.17         2.53 o
  -5 -12   3          5.60          8.81         2.17 o
  -4 -12   3         12.39          5.64         2.01 o
  -3 -12   3        277.63        276.25         7.27 o
  -2 -12   3         95.66        106.25         4.11 o
   1 -12   3        373.15        377.43        10.58 o
   2 -12   3        382.46        346.71        12.28 o
   3 -12   3         43.83         42.79         1.41 o
   4 -12   3         52.81         68.43         2.67 o
  -6 -11   3          7.41         10.78         1.84 o
  -5 -11   3          7.20         12.95         2.34 o
  -4 -11   3         12.42         15.03         2.43 o
  -3 -11   3         14.60         18.43         2.23 o
   1 -11   3          2.22          3.48         0.87 o
   2 -11   3         12.91         14.15         1.35 o
   3 -11   3          9.52          8.05         0.82 o
  -6 -10   3         43.46         56.41         3.30 o
  -5 -10   3         18.31         12.49         1.14 o
  -4 -10   3         19.86         22.39         2.70 o
  -3 -10   3         66.91         61.04         3.51 o
   2 -10   3        356.46        306.08        24.16 o
   3 -10   3         88.13         81.86         1.85 o
   5 -10   3          2.22          3.45         1.07 o
  -6  -9   3         92.02         89.56         1.92 o
  -5  -9   3        298.52        271.09        30.27 o
  -4  -9   3        270.22        301.84         8.07 o
  -3  -9   3        385.23        505.87         9.64 o
   1  -9   3          5.78         14.00         1.78 o
   2  -9   3        243.39        237.33        16.50 o
   3  -9   3        240.17        226.41         4.51 o
   5  -9   3        155.21        158.85         3.20 o
  -6  -8   3         49.61         43.36         1.96 o
  -5  -8   3         75.07         59.16         2.36 o
  -4  -8   3         65.78         70.16         4.08 o
   1  -8   3         54.53         55.41         3.35 o
   2  -8   3         33.82         45.11         1.37 o
   3  -8   3          2.03          3.91         0.75 o
   5  -8   3         14.71         21.63         1.66 o
  -6  -7   3         84.57         92.51         5.36 o
  -5  -7   3        103.78         98.88        14.92 o
  -4  -7   3        383.98        488.28         9.98 o
   1  -7   3         36.88         35.18         2.77 o
   2  -7   3        173.23        190.00         3.21 o
   3  -7   3        132.91        130.04         5.07 o
  -6  -6   3         48.36         38.89         3.37 o
  -5  -6   3         10.14         16.98         1.71 o
  -4  -6   3         35.55         38.33         2.90 o
   1  -6   3        708.58        793.56        13.76 o
   2  -6   3        571.51        691.25        13.94 o
   3  -6   3         37.32         54.48         2.03 o
  -6  -5   3          6.66          5.62         0.98 o
  -5  -5   3        151.67        151.06        41.02 o
  -4  -5   3         17.00         45.70         3.11 o
   1  -5   3         12.75         19.25         2.32 o
   2  -5   3          1.64          5.12         1.53 o
   3  -5   3        157.78        159.27         2.95 o
   4  -5   3         43.09         49.81         1.55 o
  -6  -4   3         26.82         23.71         1.56 o
  -5  -4   3         69.01         68.37         9.31 o
  -4  -4   3         19.97         19.47         2.19 o
   1  -4   3        634.04        718.64        13.67 o
   2  -4   3        318.28        342.39         9.34 o
   3  -4   3        104.09        116.49         2.61 o
   4  -4   3         21.33         23.27         1.23 o
  -7  -3   3         61.50         82.11         1.86 o
  -6  -3   3         55.90         37.84         1.86 o
  -5  -3   3        562.37        508.99       143.41 o
  -4  -3   3        252.02        393.29         8.18 o
  -2  -3   3       1931.22       1350.64        17.57 o
   0  -3   3         18.72         15.52         2.13 o
   1  -3   3        266.92        275.18         8.63 o
   2  -3   3        126.70        172.12         6.61 o
   3  -3   3        471.99        447.68         5.56 o
   4  -3   3        367.66        368.74         4.77 o
  -7  -2   3         40.99         45.04         1.47 o
  -6  -2   3         66.30         67.88         3.01 o
  -5  -2   3         55.75         69.43        17.43 o
  -2  -2   3        133.18        102.55         4.84 o
   0  -2   3        859.33        780.54        14.05 o
   1  -2   3        141.46        221.59         7.40 o
   2  -2   3        247.81        263.63         8.39 o
   3  -2   3         58.12         63.79         2.17 o
   4  -2   3         15.44         19.54         1.33 o
  -7  -1   3         20.25         23.55         1.13 o
  -6  -1   3         55.54         73.43         3.13 o
  -5  -1   3        156.01        124.47         5.28 o
  -2  -1   3        356.71        351.23         9.10 o
   0  -1   3        320.12        210.65         4.07 o
   1  -1   3        152.89        133.19         5.91 o
   2  -1   3          3.83         11.97         2.18 o
   3  -1   3        364.18        307.83         4.55 o
   4  -1   3        128.70        121.84         2.77 o
   5  -1   3         68.03         74.76         1.65 o
  -7   0   3         97.41        126.86         2.49 o
  -6   0   3         22.74         15.90         1.74 o
  -5   0   3         50.72         58.65         3.79 o
  -3   0   3        114.59        159.34         3.51 o
  -2   0   3        737.17        559.97        11.96 o
  -1   0   3       1077.89       1435.81        20.76 o
   0   0   3       1724.46       1901.16        14.67 o
   1   0   3       1198.44       1376.18        19.44 o
   2   0   3        320.43        466.10        11.33 o
   3   0   3        172.69        175.14         3.44 o
   4   0   3         41.60         51.03         1.86 o
   5   0   3          0.02          4.80         0.69 o
  -7   1   3         20.30         21.78         1.05 o
  -6   1   3         55.51         78.46         3.13 o
  -5   1   3        155.10        113.97         4.84 o
  -3   1   3        103.27        168.75         9.82 o
  -2   1   3        359.97        376.51        17.66 o
   0   1   3        326.90        266.11        27.02 o
   1   1   3        149.46        128.15         5.66 o
   2   1   3          5.06          9.26         2.12 o
   3   1   3        369.35        295.87         4.59 o
   4   1   3        124.49        119.75         2.80 o
   5   1   3         69.91         73.88         1.70 o
  -7   2   3         40.67         41.88         1.33 o
  -6   2   3         65.35         72.55         2.86 o
  -5   2   3         58.53         62.49         3.73 o
  -4   2   3         75.65         78.01         9.00 o
  -3   2   3        293.93        223.10         5.36 o
  -2   2   3        134.74        129.42         9.09 o
  -1   2   3         25.12         20.89         3.36 o
   0   2   3        859.20        830.49         9.54 o
   1   2   3        142.06        198.84         6.85 o
   2   2   3        249.69        261.05         8.35 o
   3   2   3         57.64         56.56         2.07 o
   4   2   3         14.77         16.29         1.39 o
   5   2   3          2.86         14.20         0.93 o
  -6   3   3         54.17         41.00         2.13 o
  -5   3   3        562.51        521.72         9.45 o
  -4   3   3        250.88        291.67         9.07 o
  -3   3   3        514.16        589.42        10.20 o
  -2   3   3       1929.31       1340.92        22.21 o
  -1   3   3         43.83         16.60         1.20 o
   0   3   3         17.55         18.70         1.63 o
   1   3   3        262.67        249.27         7.68 o
   2   3   3        134.33        170.72         6.67 o
   3   3   3        463.70        405.10         5.56 o
   4   3   3        367.50        342.17         4.81 o
   5   3   3        189.19        155.62         1.67 o
  -6   4   3         27.51         25.38         1.66 o
  -5   4   3         68.71         67.21         3.34 o
  -4   4   3         20.27         16.99         2.43 o
  -3   4   3        324.48        245.20         7.30 o
  -2   4   3         77.12         88.75         6.08 o
  -1   4   3        486.85        517.50        59.09 o
   0   4   3        576.86        645.38        31.87 o
   1   4   3        618.11        738.79        13.60 o
   2   4   3        325.15        370.05         9.99 o
   3   4   3        103.35        109.28         2.81 o
   4   4   3         20.95         22.92         1.37 o
   5   4   3          4.33          8.18         0.48 o
  -6   5   3          6.16          5.98         0.98 o
  -5   5   3        151.42        162.71         4.70 o
  -4   5   3         20.60         35.30         1.90 o
  -3   5   3        108.32        130.02         4.08 o
  -2   5   3         80.48        101.80         6.67 o
  -1   5   3         54.60         42.43         5.67 o
   0   5   3         25.53         30.71         1.63 o
   1   5   3         13.79         25.49         2.70 o
   2   5   3          0.96          6.82         1.80 o
   3   5   3        158.82        138.29         3.15 o
   4   5   3         41.58         44.17         1.68 o
   5   5   3         21.80         18.12         0.79 o
  -6   6   3         47.20         43.28         1.84 o
  -5   6   3         11.31         12.13         1.49 o
  -4   6   3         33.67         32.94         1.79 o
  -3   6   3        541.20        434.28        13.13 o
  -2   6   3        188.54        221.29         5.42 o
  -1   6   3       1017.75       1073.58        15.05 o
   0   6   3       1163.33       1494.53       164.47 o
   1   6   3        706.49       1082.27        17.06 o
   2   6   3        563.07        726.60        14.45 o
   3   6   3         42.27         54.03         2.01 o
   4   6   3        111.97        113.99         2.59 o
   5   6   3         12.84         15.04         0.68 o
  -6   7   3         83.66        101.67         2.59 o
  -5   7   3        104.64        103.66         3.39 o
  -4   7   3        388.16        342.72        58.32 o
  -3   7   3        221.46        286.87         7.72 o
  -2   7   3        284.89        312.83         6.79 o
  -1   7   3        195.72        144.89         5.66 o
   0   7   3         43.97         35.22         3.40 o
   2   7   3        170.66        187.21         3.63 o
   3   7   3        142.45        134.51         3.08 o
   4   7   3        274.95        265.42         5.83 o
  -6   8   3         50.87         51.62         1.68 o
  -5   8   3         76.82         66.09         2.57 o
  -3   8   3        233.52        214.97         6.19 o
  -2   8   3          0.34          3.37         1.33 o
  -1   8   3         24.31         33.35         5.12 o
   0   8   3        130.12        142.62        16.97 o
   2   8   3         34.61         35.67         2.92 o
   3   8   3          1.53          3.84         0.61 o
   4   8   3         38.67         53.36         1.32 o
  -3   9   3        386.30        479.20        17.70 o
  -2   9   3        332.04        358.25         9.54 o
  -1   9   3        102.46        110.47        11.63 o
   0   9   3          3.65          2.63         1.15 o
   2   9   3        241.43        247.26         6.55 o
   3   9   3        241.72        243.65         8.16 o
   4   9   3        271.31        238.36         3.41 o
  -3  10   3         65.69         54.91         5.08 o
  -2  10   3        159.19        224.10        11.93 o
  -1  10   3        702.18        742.79        46.35 o
   0  10   3        576.75        671.85        58.26 o
   2  10   3        350.96        334.77         4.62 o
   3  10   3         91.81         93.84         2.33 o
  -3  11   3         15.99         15.43         2.27 o
  -2  11   3        115.84        110.77         9.50 o
  -1  11   3          5.85          9.20         1.65 o
   0  11   3         29.57         28.23         2.35 o
   1  11   3          1.98          1.02         2.42 o
  -3  12   3        279.50        267.27         4.99 o
  -2  12   3         98.79        118.16        14.07 o
  -1  12   3        453.40        541.43        42.24 o
   0  12   3        392.25        426.98        18.90 o
   1  12   3        368.67        456.23        15.09 o
  -3  13   3        582.75        661.81         8.34 o
  -2  13   3        122.43        138.67         6.79 o
  -1  13   3        296.02        261.98        20.40 o
   0  13   3          0.24          0.92         1.02 o
   1  13   3         58.90         66.38         5.98 o
  -3  14   3         97.28        102.20         3.10 o
  -2  14   3          5.95          5.37         0.96 o
  -1  14   3          4.64          8.23         1.17 o
   0  14   3          7.70          6.62         1.31 o
  -2  15   3        198.92        165.50         2.99 o
  -1  15   3         36.42         37.85         1.35 o
  -1  16   3        380.34        385.07         4.92 o
  -1  17   3         43.71         47.64         1.59 o
   0  17   3          8.82         13.55         1.01 o
  -1  18   3        128.40        131.49         2.50 o
   0  18   3        101.20        101.70         2.30 o
   0  19   3         14.80         15.59         0.96 o
   0  20   3          1.14          0.90         0.48 o
   1  20   3         31.40         35.06         1.19 o
   3  20   3          5.93         10.64         0.60 o
   1  21   3         24.98         34.91         1.07 o
   2  21   3         23.14         20.04         0.80 o
  -2 -23   4          9.86          5.37         0.76 o
  -3 -22   4         38.36         44.18         1.44 o
  -3 -21   4         46.69         47.58         1.76 o
  -2 -21   4         50.81         43.95         1.77 o
   0 -21   4         43.67         36.48         1.26 o
   1 -21   4         49.77         68.55         1.74 o
  -3 -20   4         23.38         14.08         1.31 o
  -2 -20   4         14.07         14.69         1.51 o
  -1 -20   4          6.93          3.95         1.04 o
   0 -20   4          0.96          1.20         0.72 o
   1 -20   4          4.48          6.01         0.54 o
   2 -20   4         12.13         10.31         0.77 o
  -4 -19   4         15.41          9.12         0.67 o
  -3 -19   4        122.42        130.34         3.26 o
  -2 -19   4        164.03        129.91         3.46 o
  -1 -19   4        191.71        134.30         3.61 o
   0 -19   4        221.05        229.19         3.80 o
   1 -19   4        108.58         84.64        13.75 o
   2 -19   4         26.97         18.44         3.25 o
  -4 -18   4         58.62         51.85         2.14 o
  -3 -18   4         27.67         13.39         1.45 o
  -2 -18   4         13.98         12.10         1.35 o
  -1 -18   4         16.20         12.30         1.57 o
   0 -18   4         39.31         34.22         3.85 o
   1 -18   4         44.58         31.87         6.31 o
   2 -18   4        105.12         96.89        16.28 o
  -5 -17   4         11.99          5.81         0.78 o
  -2 -17   4         19.62         18.77         1.52 o
  -1 -17   4          4.84          5.72         1.28 o
   0 -17   4         38.28         42.39         4.76 o
   1 -17   4          3.71          2.27         1.08 o
   2 -17   4          5.24          4.67         1.01 o
   3 -17   4          2.88          5.52         0.62 o
  -2 -16   4         75.84         56.62         2.49 o
  -1 -16   4          1.51          2.67         1.22 o
   0 -16   4         59.10         58.76         2.10 o
   1 -16   4         88.40         86.45         2.76 o
   2 -16   4        171.67        163.15         5.18 o
  -4 -15   4         96.92        147.70         5.35 o
  -2 -15   4        216.54        193.75         4.63 o
  -1 -15   4        249.06        238.36         5.31 o
   0 -15   4        109.81         98.31         3.09 o
   1 -15   4        155.47        150.83         2.53 o
   2 -15   4         32.21         28.30         1.24 o
   3 -15   4          6.25         10.58         1.46 o
  -5 -14   4         13.73         15.71         1.85 o
  -4 -14   4         44.63         35.96         3.07 o
  -3 -14   4         26.12         23.30         2.49 o
  -1 -14   4         43.20         54.22         2.71 o
   0 -14   4         18.45         17.17         1.14 o
   1 -14   4          0.22          3.86         1.14 o
   2 -14   4          8.23          6.32         0.90 o
   3 -14   4          0.46          2.06         0.70 o
  -5 -13   4          5.61          8.78         1.77 o
  -4 -13   4         56.12         69.36         4.09 o
  -3 -13   4        132.26        146.89         5.57 o
  -1 -13   4        342.20        327.37        15.83 o
   0 -13   4        349.25        299.59        40.64 o
   1 -13   4        246.80        184.16         4.03 o
   2 -13   4         23.42         23.08         2.11 o
   3 -13   4         12.93         16.59         3.10 o
  -5 -12   4        130.53        140.73         5.02 o
  -4 -12   4         91.08        107.07         5.06 o
  -3 -12   4        186.55        176.08         6.16 o
  -1 -12   4         40.03         28.30         2.11 o
   0 -12   4         61.09         63.59        11.56 o
   1 -12   4        235.67        190.65         4.07 o
   2 -12   4        135.00        110.68         2.24 o
   3 -12   4        291.68        295.41        26.52 o
  -5 -11   4         56.44         54.15         5.21 o
  -4 -11   4         34.51         34.33         3.19 o
  -3 -11   4          2.88          3.64         1.79 o
  -1 -11   4         67.71         55.47         4.65 o
   0 -11   4          9.42          9.98         1.58 o
   1 -11   4          4.03         10.25         1.37 o
   2 -11   4          7.36          6.95         0.98 o
   3 -11   4          1.63          7.41         1.80 o
  -6 -10   4         73.31         71.85         2.81 o
  -5 -10   4        147.71        157.30        18.53 o
  -4 -10   4        126.79        155.57         6.18 o
  -3 -10   4         77.08         91.50         4.55 o
  -2 -10   4         87.63        106.80         4.63 o
  -1 -10   4         21.18         13.70         0.81 o
   0 -10   4         76.10         82.74        10.34 o
   1 -10   4        111.53        108.60         6.86 o
   2 -10   4        211.36        191.58         8.58 o
   3 -10   4        266.67        233.81        39.93 o
   4 -10   4        106.22         98.68         2.18 o
  -6  -9   4          9.09         11.21         0.70 o
  -5  -9   4         12.61         14.96         1.59 o
  -4  -9   4        179.07        236.01         7.58 o
  -3  -9   4        126.58        138.76         5.44 o
  -2  -9   4        838.85        999.46        14.57 o
  -1  -9   4        372.27        439.97         7.11 o
   0  -9   4        493.77        492.26        63.89 o
   1  -9   4        186.11        196.33        13.67 o
   2  -9   4         99.09         91.42         2.75 o
   3  -9   4          2.83          6.84         0.55 o
   4  -9   4         15.91         15.68         1.28 o
  -6  -8   4          6.64          5.39         0.67 o
  -5  -8   4         14.04         17.28         1.80 o
  -4  -8   4         66.34         65.80         4.17 o
  -3  -8   4         71.24         69.75         3.96 o
  -2  -8   4         74.37         79.00         3.97 o
   0  -8   4         11.53          7.01         0.95 o
   1  -8   4         42.40         34.18         4.23 o
   2  -8   4          2.22          3.42         1.01 o
   4  -8   4          5.30          7.64         0.83 o
  -6  -7   4         18.04         20.00         1.36 o
  -5  -7   4         13.45          8.17         1.54 o
  -4  -7   4         54.80         52.65         3.73 o
  -3  -7   4        190.45        233.79         6.82 o
   1  -7   4        188.32        185.69        21.18 o
   2  -7   4         87.52         76.73         2.50 o
   4  -7   4          9.25          8.31         0.61 o
  -6  -6   4        173.02        196.70        28.09 o
  -5  -6   4        206.23        217.46         7.17 o
  -4  -6   4        153.78        197.02         6.61 o
  -3  -6   4        450.61        477.14         9.67 o
   1  -6   4        526.74        474.86         6.49 o
   2  -6   4        277.05        252.54         4.50 o
   4  -6   4        178.08        187.56         2.65 o
  -6  -5   4         65.74         86.73         3.24 o
  -5  -5   4         58.67         54.30         2.67 o
  -4  -5   4        206.32        201.71         6.47 o
  -3  -5   4          8.27          2.20         1.54 o
   1  -5   4         77.47         80.25         1.49 o
   2  -5   4         29.64         34.62         1.83 o
   4  -5   4          8.68         13.90         0.93 o
  -6  -4   4         86.28        123.57         4.00 o
  -5  -4   4         93.70        112.58         3.61 o
  -4  -4   4        115.61        147.73         5.49 o
  -3  -4   4        172.53        224.83         6.29 o
   1  -4   4         67.13         64.07         1.40 o
   2  -4   4        210.56        197.30         3.98 o
   4  -4   4         95.17        107.04         2.12 o
  -6  -3   4          0.20          2.65         1.46 o
  -5  -3   4          7.11         11.58         2.60 o
  -4  -3   4        270.00        314.40         7.86 o
   1  -3   4        820.84        736.57         7.07 o
   4  -3   4         23.79         26.21         1.20 o
  -6  -2   4         38.75         48.94         2.70 o
  -5  -2   4         31.77         31.76         3.26 o
   1  -2   4        102.35        102.33         2.96 o
   4  -2   4         74.06         79.27         1.91 o
  -6  -1   4         34.14         44.74         2.62 o
  -5  -1   4         40.61         41.17         3.46 o
   1  -1   4        119.06        160.40         6.35 o
   2  -1   4         81.96        104.35         2.59 o
  -6   0   4        226.94        251.12         5.47 o
  -5   0   4        169.18        146.46         5.72 o
  -4   0   4        356.92        236.04         4.56 o
   1   0   4        477.57        491.94        11.33 o
   2   0   4        759.58        759.09         7.58 o
   4   0   4        379.78        393.88         4.42 o
  -6   1   4         34.52         33.92         2.19 o
  -5   1   4         41.19         28.21         3.06 o
  -4   1   4         68.57        101.91         3.39 o
  -3   1   4        127.94        191.07        10.81 o
  -2   1   4        161.07        195.94         9.00 o
  -1   1   4        357.03        379.69         8.82 o
   1   1   4        118.82        174.04         6.71 o
  -6   2   4         38.92         47.16         2.29 o
  -5   2   4         32.76         26.69         2.77 o
  -4   2   4        143.61        112.23         3.77 o
  -3   2   4         98.38        132.83         9.06 o
  -2   2   4         57.24         81.73         6.34 o
   0   2   4         18.61         25.70         2.36 o
   1   2   4        100.44        119.66        13.41 o
   3   2   4         87.03         93.52         2.19 o
   4   2   4         73.96         73.54         1.82 o
  -6   3   4          0.11          2.67         1.02 o
  -5   3   4          6.55         13.52         2.49 o
  -4   3   4        273.81        164.47         4.76 o
  -3   3   4        256.54        183.99        49.82 o
  -2   3   4        548.12        770.50        19.05 o
  -1   3   4       1784.83       1546.98        20.79 o
   0   3   4        189.86        288.03         7.69 o
   1   3   4        828.62        789.44         6.98 o
   2   3   4         19.17         38.16         1.66 o
   3   3   4         13.56         23.63         1.33 o
   4   3   4         24.21         24.22         1.09 o
  -6   4   4         85.66        124.20         3.19 o
  -5   4   4         93.26         91.17         4.06 o
  -4   4   4        117.29         86.78         3.82 o
  -3   4   4        178.02        142.93        28.52 o
  -2   4   4         41.92         46.67         5.24 o
  -1   4   4         85.23         84.56         4.74 o
   0   4   4        137.13        113.87         5.08 o
   1   4   4         75.54         73.55         3.07 o
   2   4   4        197.85        193.89         3.49 o
   3   4   4        225.01        203.41         3.46 o
   4   4   4         95.71        107.27         2.06 o
  -6   5   4         68.71         85.07         2.52 o
  -5   5   4         52.66         49.96         3.00 o
  -4   5   4        212.01        126.47         4.64 o
  -3   5   4          5.49          4.57         1.18 o
  -2   5   4         97.23        114.49         7.81 o
  -1   5   4        196.00        156.10         6.43 o
   0   5   4         73.22         52.02         3.64 o
   1   5   4         71.09         71.32         2.24 o
   2   5   4         30.40         32.41         1.55 o
   3   5   4          5.53         12.90         1.23 o
   4   5   4          8.51         14.06         0.92 o
  -6   6   4        173.34        229.48         3.95 o
  -5   6   4        205.98        222.16         5.36 o
  -4   6   4        154.10        142.98         4.88 o
  -3   6   4        438.76        357.12        36.16 o
  -2   6   4         57.14         47.83         5.39 o
  -1   6   4         13.08          6.54         1.76 o
   0   6   4        121.64        124.78         5.62 o
   1   6   4        529.47        522.75         6.22 o
   2   6   4        279.89        285.37         4.39 o
   3   6   4        480.07        475.75         5.45 o
   4   6   4        180.94        168.90         2.46 o
  -6   7   4         18.30         27.91         1.24 o
  -5   7   4         12.84          7.74         1.27 o
  -4   7   4         54.78         42.38         2.99 o
  -3   7   4        189.16        194.10        22.03 o
  -1   7   4        416.06        409.84        10.92 o
   0   7   4        336.67        320.61         9.23 o
   1   7   4        190.69        210.07         3.59 o
   2   7   4         87.86        102.19         2.47 o
   3   7   4          2.98          9.70         1.04 o
   4   7   4          8.59          5.44         0.60 o
  -4   8   4         66.48         51.57         2.94 o
  -3   8   4         69.61         58.27         2.66 o
  -2   8   4         77.52         54.43         2.47 o
  -1   8   4          7.73          8.33         2.08 o
   0   8   4         10.32          9.57         1.62 o
   1   8   4         42.49         39.22         1.58 o
   2   8   4          2.46          4.82         0.85 o
   3   8   4         31.63         31.93         1.36 o
   4   8   4          5.89          5.93         0.53 o
  -4   9   4        179.35        178.31         5.00 o
  -3   9   4        127.12        113.08         3.58 o
  -2   9   4        822.20        729.86         8.52 o
  -1   9   4        379.50        426.21         9.47 o
   0   9   4        487.72        453.22         5.49 o
   1   9   4        195.74        188.11         3.26 o
   2   9   4         97.33         95.18         2.22 o
   3   9   4          2.78          6.06         0.76 o
  -4  10   4        131.34        125.55         3.87 o
  -3  10   4         77.11         75.05         2.75 o
  -2  10   4         89.45         88.14         2.80 o
  -1  10   4         22.06         20.09         1.30 o
   0  10   4         77.07         75.90         1.96 o
   1  10   4        112.54        100.99         2.29 o
   2  10   4        210.37        194.73         3.14 o
   3  10   4        262.89        246.95         3.25 o
  -3  11   4          2.19          2.65         0.85 o
  -2  11   4          8.94         10.34         0.84 o
  -1  11   4         66.02         61.25         3.03 o
   0  11   4         10.52          9.97         0.95 o
   1  11   4          3.70          6.76         0.85 o
   2  11   4          6.83          5.90         0.77 o
  -3  12   4        182.45        145.58         3.61 o
  -2  12   4         12.18         13.98         1.12 o
  -1  12   4         38.92         33.67         1.74 o
   1  12   4        235.68        198.79         3.14 o
   2  12   4        135.07        126.31         2.38 o
  -3  13   4        135.38        126.83         3.34 o
  -2  13   4        245.75        255.57        13.77 o
  -1  13   4        351.37        417.07         6.02 o
  -3  14   4         22.17         19.55         1.40 o
  -2  14   4        129.39        130.76         2.97 o
  -1  14   4         39.39         53.38         3.47 o
   0  14   4         19.09         24.37         1.48 o
  -3  15   4        112.42        101.23         2.84 o
  -2  15   4        215.11        228.54         2.88 o
  -1  15   4        245.44        256.58        20.76 o
   0  15   4        114.26        122.48         2.88 o
  -2  16   4         74.08         69.62         1.48 o
  -1  16   4          1.41          3.09         0.81 o
   0  16   4         60.32         69.00         2.11 o
   3  16   4        183.97        191.71         2.52 o
  -2  17   4         19.44         24.11         1.14 o
  -1  17   4          3.69          6.58         0.86 o
   0  17   4         38.76         50.42         1.71 o
   1  17   4          3.29          2.27         0.66 o
   3  17   4          3.04          6.78         0.54 o
  -1  18   4         16.20         15.04         1.03 o
   0  18   4         39.01         42.60         1.51 o
   1  18   4         46.18         38.96         1.35 o
   2  18   4        101.22        121.65         2.12 o
  -1  19   4        190.87        187.95         2.81 o
   0  19   4        220.87        244.82         3.36 o
   1  19   4        109.37         99.97         1.93 o
   2  19   4         26.55         26.38         0.94 o
  -1  20   4          6.46          7.36         0.59 o
   0  20   4          0.98          1.29         0.47 o
   1  20   4          4.13          5.13         0.57 o
   2  20   4         12.07         14.28         0.64 o
   0  21   4         44.52         35.96         0.99 o
   1  21   4         47.73         71.92         1.34 o
  -3 -19   5          7.73          7.32         0.97 o
  -2 -19   5          8.74          9.86         1.10 o
  -3 -18   5         69.41         62.24         2.41 o
  -2 -18   5         90.95         64.89         2.45 o
  -1 -18   5         59.41         32.83         1.89 o
   1 -18   5          4.30          5.04         0.61 o
  -4 -17   5         28.96         25.32         1.38 o
  -3 -17   5         24.47         18.67         1.67 o
  -2 -17   5          5.84          2.37         1.25 o
  -1 -17   5          2.11          2.27         1.12 o
   0 -17   5          1.12          2.52         0.65 o
   1 -17   5         19.33         27.71         1.14 o
  -4 -16   5         74.77         65.16         2.20 o
  -3 -16   5        141.91        146.68         3.93 o
  -2 -16   5        147.91        119.30         3.71 o
  -1 -16   5        182.62        150.78         4.08 o
   0 -16   5         52.38         38.10         1.41 o
   1 -16   5         25.75         31.71         1.33 o
   2 -16   5          1.94          3.99         0.62 o
  -4 -15   5         23.61         21.22         1.57 o
  -3 -15   5         24.51         22.84         1.86 o
  -2 -15   5         22.52         22.32         2.00 o
  -1 -15   5         46.81         44.85         2.55 o
   0 -15   5        167.41        203.70         3.31 o
   1 -15   5        105.92        105.40         2.33 o
   2 -15   5        159.57        200.21         2.88 o
  -5 -14   5          9.03          6.64         0.78 o
  -4 -14   5          2.82          2.03         1.16 o
  -3 -14   5         15.37         13.36         1.66 o
  -2 -14   5          3.84          3.83         1.42 o
  -1 -14   5         71.39         85.31         3.57 o
   0 -14   5          4.93          8.45         0.77 o
   1 -14   5          8.66          7.36         1.02 o
   2 -14   5          3.48          5.65         0.91 o
  -5 -13   5         42.67         19.23         1.23 o
  -4 -13   5         68.28         94.53         3.35 o
  -3 -13   5          3.04          0.85         1.30 o
  -2 -13   5          7.89          8.15         1.65 o
  -1 -13   5         53.13         59.96         1.67 o
   0 -13   5        112.45        100.84         8.61 o
   1 -13   5        165.32        146.16         6.79 o
   2 -13   5        204.70        211.56         3.32 o
  -5 -12   5         57.33         58.93         2.15 o
  -3 -12   5        158.84        180.36         5.04 o
  -2 -12   5        319.20        324.68         6.53 o
  -1 -12   5        106.11        102.80         7.91 o
   0 -12   5        171.42        162.69         7.90 o
   1 -12   5          9.18          8.00         0.81 o
   2 -12   5          7.33          9.59         1.05 o
  -5 -11   5         26.82         16.39         1.18 o
  -3 -11   5         62.90         64.29         3.16 o
  -2 -11   5         32.45         34.25         2.37 o
  -1 -11   5         27.74         29.34         5.99 o
   0 -11   5          0.66          2.80         0.63 o
   1 -11   5          3.37          3.61         0.70 o
   2 -11   5          7.44         12.65         1.13 o
   3 -11   5          2.78          2.21         0.61 o
  -5 -10   5         35.38         45.58         2.21 o
  -3 -10   5        162.99        150.70         4.60 o
  -2 -10   5        159.32        160.87         4.60 o
  -1 -10   5        279.51        262.30        37.88 o
   0 -10   5         47.17         36.95         2.87 o
   1 -10   5         78.45         64.09         2.04 o
   2 -10   5          0.26          3.78         0.97 o
   3 -10   5         17.67         15.18         0.90 o
  -5  -9   5         69.45         58.57         2.99 o
  -2  -9   5          7.15         10.91         1.67 o
  -1  -9   5        176.21        170.70        25.64 o
   0  -9   5        247.62        226.96        14.77 o
   1  -9   5        285.57        231.99         3.83 o
   2  -9   5        308.32        280.22         4.05 o
   3  -9   5        153.02        159.15         2.37 o
  -5  -8   5         22.13         24.54         2.52 o
  -2  -8   5         34.48         39.62         1.47 o
  -1  -8   5         27.30         24.76         3.87 o
   0  -8   5         13.18         17.29         1.14 o
   1  -8   5         17.76         23.41         1.47 o
   2  -8   5         13.22         16.95         1.25 o
   3  -8   5          2.30          6.94         0.76 o
  -6  -7   5         41.34         40.48         1.32 o
  -5  -7   5         80.37         85.01         3.97 o
  -2  -7   5         18.95         22.60         2.44 o
  -1  -7   5         98.46         88.97         6.48 o
   0  -7   5        108.75         90.28         4.61 o
   1  -7   5        207.89        166.40         3.35 o
   2  -7   5        190.65        194.09        19.39 o
   3  -7   5        113.16        121.20        11.78 o
  -6  -6   5         12.08         14.27         1.08 o
  -5  -6   5         99.47        109.08         4.75 o
  -2  -6   5        548.46        495.25        24.56 o
  -1  -6   5        158.92        181.10        19.34 o
   0  -6   5        331.66        311.54        17.28 o
   1  -6   5         42.52         42.10         1.80 o
   2  -6   5         13.61         13.62         0.75 o
   3  -6   5          7.52          6.36         0.87 o
  -6  -5   5         34.78         57.84         2.12 o
  -5  -5   5         38.03         42.01         3.30 o
  -2  -5   5         32.39         32.14         3.66 o
  -1  -5   5         40.16         31.37         5.18 o
   0  -5   5        107.24         97.68         4.87 o
   1  -5   5         15.37          8.42         1.43 o
   2  -5   5        110.22        120.62         3.81 o
   3  -5   5         11.67         11.92         1.29 o
  -6  -4   5         21.89         23.19         1.65 o
  -5  -4   5         32.23         29.08         3.11 o
  -3  -4   5         35.51         40.83         2.35 o
  -2  -4   5        370.84        339.97        20.96 o
  -1  -4   5         74.40         79.24        12.21 o
   0  -4   5        179.58        179.13         2.64 o
   1  -4   5         32.00         31.14         1.57 o
   2  -4   5          4.20         10.60         0.82 o
   3  -4   5         19.39         14.67         0.94 o
  -6  -3   5        136.59        225.06         4.57 o
  -5  -3   5         97.13        121.21         5.25 o
  -2  -3   5         21.27         37.45         2.33 o
  -1  -3   5        153.47        194.05        16.65 o
   0  -3   5        522.74        498.93         5.85 o
   1  -3   5        234.52        236.05         2.70 o
   2  -3   5        555.39        531.45         5.10 o
   3  -3   5        262.82        288.39         3.56 o
  -6  -2   5         37.37         42.86         2.20 o
  -5  -2   5         40.54         43.51         3.50 o
  -1  -2   5         50.59         62.76         2.20 o
   0  -2   5         96.38        154.08         4.55 o
   1  -2   5          6.56         20.73         0.99 o
   3  -2   5         16.96         28.26         1.26 o
  -6  -1   5         36.40         40.46         2.11 o
  -5  -1   5         64.03         82.36         4.38 o
  -1  -1   5         66.77         64.16         1.57 o
   0  -1   5        169.55        160.33         4.50 o
   1  -1   5         71.62         66.47         1.45 o
   2  -1   5        138.25        125.87         2.11 o
   3  -1   5         75.88         91.69         1.96 o
  -6   0   5         11.98         15.81         1.49 o
  -5   0   5        120.46        143.30         5.52 o
  -4   0   5        190.17        144.86         3.77 o
  -3   0   5        640.86        488.21         7.74 o
  -1   0   5        183.06        205.92        12.04 o
   0   0   5        437.57        418.31         5.36 o
   1   0   5         20.60         29.18         1.08 o
   2   0   5          0.01         10.67         1.14 o
   3   0   5         46.00         52.42         1.60 o
  -6   1   5         36.00         40.59         1.99 o
  -5   1   5         64.55         80.33         4.26 o
  -4   1   5         47.92         73.06         3.16 o
  -1   1   5         69.89         83.50         8.29 o
   0   1   5        167.64        183.97         6.46 o
   1   1   5         68.47         69.55         1.87 o
   2   1   5        142.93        138.21         2.77 o
   3   1   5         73.27         92.85         2.06 o
  -6   2   5         36.90         53.21         2.15 o
  -5   2   5         41.92         49.14         3.45 o
  -4   2   5         20.61         29.04         2.32 o
  -3   2   5         72.72        103.28         4.19 o
  -1   2   5         52.15         50.17         1.75 o
   0   2   5         93.47        120.07         5.74 o
   1   2   5          7.43         14.76         0.96 o
   2   2   5          5.22         23.24         1.51 o
   3   2   5         17.97         23.76         1.25 o
  -6   3   5        137.59        267.07         4.31 o
  -5   3   5         96.08         90.00         4.40 o
  -4   3   5        104.48         56.41         3.08 o
  -3   3   5          2.25          9.06         1.90 o
  -2   3   5         20.26         26.14         1.40 o
  -1   3   5        154.28        192.36         3.67 o
   0   3   5        520.03        444.41        32.35 o
   1   3   5        230.92        220.88        11.32 o
   2   3   5        560.20        539.18         5.94 o
   3   3   5        261.81        264.08         3.42 o
  -6   4   5         21.91         25.53         1.20 o
  -5   4   5         32.50         31.03         2.79 o
  -4   4   5        125.79         91.51         4.05 o
  -3   4   5         35.99         30.69         2.53 o
  -2   4   5        375.82        338.39         4.82 o
  -1   4   5         69.94         82.68         2.23 o
   0   4   5        186.84        191.61         2.61 o
   1   4   5         28.73         34.64         1.70 o
   2   4   5          4.30         20.82         1.43 o
   3   4   5         17.67         15.60         1.01 o
  -5   5   5         40.99         52.51         2.87 o
  -4   5   5         53.68         33.24         2.69 o
  -3   5   5        119.03         93.84         4.20 o
  -2   5   5         27.77         19.65         1.30 o
  -1   5   5         39.98         30.10         1.43 o
   0   5   5        108.55         98.33         1.77 o
   1   5   5         19.88         11.01         0.66 o
   2   5   5        105.65        103.61         2.35 o
   3   5   5         12.47         10.10         0.81 o
  -5   6   5        100.15        114.45         3.33 o
  -4   6   5        183.26        157.57         5.33 o
  -3   6   5        407.53        451.40         8.90 o
  -2   6   5        530.35        492.23         6.24 o
  -1   6   5        167.51        179.50         3.43 o
   0   6   5        325.41        307.46         8.42 o
   1   6   5         45.14         44.17         1.14 o
   2   6   5         13.95         12.28         1.34 o
   3   6   5          7.11          6.86         0.70 o
  -4   7   5         59.06         47.65         2.97 o
  -3   7   5          3.25          4.46         1.47 o
  -2   7   5         21.07         20.80         1.44 o
  -1   7   5         97.88         77.03         2.41 o
   0   7   5        115.17         94.80         3.07 o
   1   7   5        201.03        180.97         5.99 o
   2   7   5        196.97        178.31         6.90 o
   3   7   5        109.89        115.34         2.01 o
  -4   8   5          9.64          7.19         1.54 o
  -3   8   5         21.45         23.67         2.03 o
  -2   8   5         36.79         36.46         1.72 o
  -1   8   5         28.17         23.51         1.37 o
   0   8   5         13.07         16.47         0.83 o
   1   8   5         16.39         16.76         0.80 o
   2   8   5         13.80         19.63         1.98 o
   3   8   5          2.76          8.31         0.70 o
  -4   9   5         53.36         56.42         2.80 o
  -3   9   5         10.25          9.56         1.44 o
  -2   9   5          6.71          9.92         0.86 o
  -1   9   5        175.28        168.23         3.43 o
   0   9   5        245.79        232.48         6.44 o
   1   9   5        280.97        247.52         3.72 o
   2   9   5        312.55        279.52        10.77 o
   3   9   5        154.19        170.99         2.25 o
  -4  10   5        112.86        113.93         3.64 o
  -3  10   5        164.69        141.73         3.94 o
  -2  10   5        161.99        156.25         2.64 o
  -1  10   5        278.34        260.85         4.42 o
   0  10   5         52.10         45.02         1.72 o
   1  10   5         75.43         74.41         1.41 o
   2  10   5          0.27          5.37         0.71 o
  -3  11   5         66.00         61.32         2.47 o
  -2  11   5         28.70         29.39         1.22 o
  -1  11   5         29.14         33.11         1.60 o
   0  11   5          0.86          3.89         0.77 o
   1  11   5          3.95          5.16         0.77 o
   2  11   5          7.00         11.81         0.80 o
  -3  12   5        157.89        158.58         3.74 o
  -2  12   5        315.68        326.59         9.68 o
  -1  12   5        104.93         95.03         2.58 o
   0  12   5        172.71        176.95         3.27 o
   1  12   5          8.71          7.50         0.83 o
   2  12   5          7.45          9.05         0.73 o
  -3  13   5          2.93          1.89         0.76 o
  -2  13   5          7.84          9.95         0.79 o
  -1  13   5         54.88         54.75         4.10 o
   0  13   5        113.16        116.05         2.67 o
   1  13   5        163.28        156.33         2.77 o
   2  13   5        207.15        203.08         2.77 o
  -3  14   5         15.41         12.90         1.11 o
  -2  14   5          2.93          3.73         0.66 o
  -1  14   5         73.50         86.21        11.25 o
   0  14   5          3.75          7.04         0.95 o
   1  14   5          8.58         10.74         0.88 o
   2  14   5          3.56          7.96         0.68 o
  -3  15   5         25.13         23.72         1.30 o
  -2  15   5         22.00         18.94         1.19 o
  -1  15   5         47.69         49.44         7.35 o
   0  15   5        165.61        170.61        24.06 o
   1  15   5        106.10        108.89         2.22 o
   2  15   5        159.36        187.34         2.48 o
  -2  16   5        150.04        118.49         2.57 o
  -1  16   5        179.28        192.85        30.30 o
   0  16   5         54.67         42.00         1.52 o
   1  16   5         25.64         32.60         1.20 o
   2  16   5          1.88          4.85         0.51 o
  -2  17   5          5.70          2.40         0.54 o
  -1  17   5          2.18          2.69         0.65 o
   0  17   5          1.31          3.04         0.65 o
   1  17   5         19.33         28.49         1.07 o
  -1  18   5         60.50         58.95         1.51 o
   0  18   5         55.48         63.94         1.56 o
   1  18   5          5.03          5.92         0.58 o
   0  19   5         63.42         60.24         1.29 o
  -3 -16   6          7.35          4.13         0.80 o
  -3 -15   6         78.30         60.78         2.13 o
  -2 -15   6         50.01         25.85         1.85 o
  -3 -14   6         20.85         21.64         1.68 o
  -2 -14   6          0.86          1.57         1.23 o
   0 -14   6         17.68         41.94         1.18 o
  -4 -13   6         69.88         55.42         1.87 o
  -3 -13   6        134.96        134.00         3.74 o
  -2 -13   6         98.27         88.74         3.22 o
   0 -13   6         23.90         36.54         1.27 o
   1 -13   6          8.61         19.86         0.93 o
  -4 -12   6         14.18          9.38         1.22 o
  -3 -12   6         29.07         32.17         2.19 o
  -2 -12   6         68.68         75.49         3.17 o
   0 -12   6        162.56        170.31         2.76 o
   1 -12   6        168.88        193.49         2.76 o
  -4 -11   6          5.23          2.52         1.00 o
  -3 -11   6         16.56         19.08         1.97 o
  -2 -11   6         18.75         17.50         2.00 o
  -1 -11   6         26.48         35.95         7.53 o
   0 -11   6         30.86         32.05         1.40 o
   1 -11   6          2.87          3.60         0.82 o
  -4 -10   6          4.48          4.81         1.12 o
  -3 -10   6         18.41         17.67         1.84 o
  -2 -10   6         51.25         51.80         2.84 o
  -1 -10   6        132.22        143.98         4.38 o
   0 -10   6        146.18        126.13         2.61 o
   1 -10   6        126.12        112.28         2.27 o
  -4  -9   6        119.39         99.10         2.92 o
  -3  -9   6        177.20        204.12         4.98 o
  -2  -9   6         96.20         87.23         3.56 o
  -1  -9   6         93.18        110.16         2.12 o
   0  -9   6          4.11          7.86         1.03 o
   1  -9   6         14.07         17.15         1.15 o
  -5  -8   6         37.71         32.60         1.59 o
  -4  -8   6         32.63         26.73         1.73 o
  -3  -8   6         31.12         27.90         2.19 o
  -2  -8   6         24.16         25.03         2.20 o
  -1  -8   6         12.57         14.61         1.99 o
   0  -8   6         16.57         12.73         1.16 o
   1  -8   6         15.04         18.52         1.16 o
   2  -8   6         20.29         23.38         0.97 o
  -5  -7   6         39.84         37.14         2.10 o
  -4  -7   6         82.70         77.94         2.64 o
  -3  -7   6        143.38        134.62         4.06 o
  -2  -7   6         58.62         54.95         2.90 o
  -1  -7   6         85.65         77.39         4.28 o
   0  -7   6          3.51          4.08         1.04 o
   1  -7   6          1.87          4.34         0.96 o
   2  -7   6         30.94         37.54         1.18 o
  -5  -6   6         21.31         23.64         2.18 o
  -3  -6   6         33.01         50.26         2.60 o
  -2  -6   6        134.68        143.85         4.37 o
  -1  -6   6        239.87        220.83        12.39 o
   0  -6   6        233.28        209.17         3.58 o
   1  -6   6        324.34        305.25         4.06 o
  -5  -5   6         34.97         53.21         3.05 o
  -3  -5   6         20.07         20.97         1.96 o
  -2  -5   6         45.83         54.23         2.77 o
  -1  -5   6         27.08         37.00         1.48 o
   0  -5   6         31.25         35.90         1.72 o
   1  -5   6         15.14         25.56         1.41 o
  -5  -4   6         21.29         11.24         2.19 o
  -2  -4   6         28.14         30.44         2.15 o
  -1  -4   6        152.12        147.90         3.21 o
   0  -4   6         79.07         72.61         2.21 o
   1  -4   6        147.06        149.83        14.99 o
   2  -4   6         93.59        103.90         1.73 o
  -5  -3   6        136.46        175.27         5.47 o
   0  -3   6          1.80          9.15         1.24 o
   1  -3   6         20.39         27.45         0.92 o
   2  -3   6         24.19         21.05         0.94 o
  -5  -2   6         58.56         53.31         3.44 o
   0  -2   6         36.61         32.64         1.06 o
   1  -2   6        118.68        143.73         5.11 o
   2  -2   6         27.07         27.22         1.06 o
  -5  -1   6         47.58         59.39         3.63 o
  -2  -1   6         80.88         94.52         2.88 o
   0  -1   6         28.05         24.43         1.28 o
   2  -1   6         23.01         27.23         1.08 o
  -5   0   6         18.56         27.00         2.90 o
  -3   0   6         61.80         94.07         2.96 o
  -2   0   6        137.21        142.07         3.65 o
   0   0   6        197.88        169.97         3.09 o
   1   0   6        496.10        485.02         5.13 o
   2   0   6        107.90        123.60         2.14 o
  -5   1   6         48.50         68.94         3.75 o
  -3   1   6         45.12         62.90         2.64 o
  -2   1   6         81.46        106.42         3.07 o
   0   1   6         27.73         43.05         1.70 o
   2   1   6         22.03         33.35         1.23 o
  -5   2   6         57.39         68.07         3.27 o
  -3   2   6         43.57         42.65         2.35 o
  -2   2   6         63.82         71.69         2.62 o
   0   2   6         36.90         32.77         1.52 o
   1   2   6        116.52        136.70         2.59 o
   2   2   6         28.92         26.18         1.10 o
  -5   3   6        136.33        203.84         4.32 o
  -4   3   6        186.22        179.37         4.25 o
  -3   3   6        277.72        259.55         5.58 o
  -2   3   6        148.85        133.68         3.57 o
   1   3   6         20.41         27.32         1.37 o
   2   3   6         23.03         20.00         0.99 o
  -5   4   6         20.72          7.72         1.00 o
  -4   4   6         39.08         52.60         2.51 o
  -3   4   6         31.12         43.89         2.58 o
  -2   4   6         31.17         36.23         2.13 o
  -1   4   6        147.48        130.36         2.42 o
   1   4   6        150.47        163.25         2.87 o
   2   4   6         91.63        102.52         1.96 o
  -4   5   6         12.94          7.59         1.32 o
  -3   5   6         19.97         19.35         1.80 o
  -2   5   6         45.46         50.06         2.37 o
  -1   5   6         27.20         22.13         1.09 o
   1   5   6         15.93         27.81         1.42 o
   2   5   6          1.99          7.25         0.81 o
  -4   6   6          9.01          9.92         1.33 o
  -3   6   6         33.54         45.70         2.48 o
  -2   6   6        135.78        144.68         3.93 o
  -1   6   6        239.31        204.44         3.15 o
   0   6   6        234.27        197.75         2.90 o
  -4   7   6         82.91         90.71         3.13 o
  -3   7   6        140.87        138.79         4.03 o
  -2   7   6         60.71         60.48         2.60 o
  -1   7   6         85.36         73.94         1.89 o
   0   7   6          3.16          3.75         0.61 o
  -3   8   6         30.49         27.41         1.98 o
  -2   8   6         25.10         23.30         1.78 o
  -1   8   6         11.53          9.16         0.80 o
   0   8   6         17.98         12.92         0.83 o
   1   8   6         13.76         15.88         0.73 o
  -3   9   6        174.90        218.18         4.68 o
  -2   9   6        100.22         89.14         3.01 o
  -1   9   6         90.39         85.33         2.00 o
   0   9   6          4.25          5.48         0.66 o
   1   9   6         13.94         15.44         0.73 o
  -3  10   6         19.11         19.47         1.55 o
  -2  10   6         50.93         52.00         2.27 o
  -1  10   6        130.86        124.63         1.88 o
   0  10   6        145.85        118.97         2.19 o
   1  10   6        130.57        105.50         1.74 o
  -3  11   6         16.08         18.34         1.37 o
  -2  11   6         19.65         17.93         1.40 o
  -1  11   6         24.65         20.37         2.15 o
   0  11   6         32.71         33.92         1.21 o
   1  11   6          2.66          3.74         0.49 o
  -3  12   6         29.31         30.64         1.57 o
  -2  12   6         68.68         78.51         2.41 o
  -1  12   6        123.76        111.48         1.72 o
   0  12   6        160.61        143.80         6.50 o
   1  12   6        172.15        149.98         3.25 o
  -3  13   6        135.61        142.77         2.97 o
  -2  13   6         97.73         95.61         2.45 o
  -1  13   6         22.07         11.49         0.81 o
   0  13   6         23.32         28.24         0.80 o
   1  13   6          8.27         11.19         0.56 o
  -2  14   6          0.76          1.65         0.60 o
  -1  14   6          7.54         12.27         0.88 o
   0  14   6         18.21         29.31         2.96 o
  -2  15   6         52.53         33.50         1.20 o
  -1  15   6         40.64         38.91         1.19 o
   0  15   6          3.84          5.81         0.55 o
   0  -1   7         67.49         54.17         1.27 o
  -1   0   7          3.34         11.02         0.85 o
  -4   1   7         41.61         39.60         1.91 o
  -2   1   7         67.17         67.78         1.83 o
  -1   1   7         45.26         32.54         1.32 o
  -3   2   7         28.07         30.20         1.14 o
  -2   2   7         35.72         29.18         1.36 o
  -1   2   7         15.37         21.08         1.17 o
  -3   3   7         71.22         56.02         1.59 o
  -2   3   7        157.73        127.09         2.61 o
  -1   3   7        224.70        186.16         3.22 o
  -3   4   7         69.35         66.58         1.77 o
  -2   4   7         23.58         19.18         1.15 o
  -1   4   7         14.09         28.44         1.37 o
  -3   5   7         12.72         12.72         0.90 o
  -2   5   7         11.12          9.57         0.93 o
  -1   5   7         33.93         33.13         1.40 o
   0   5   7         15.02         10.29         0.77 o
  -3   6   7         57.78         40.75         1.42 o
  -2   6   7         23.81         23.24         1.26 o
  -1   6   7          2.15          2.54         0.70 o
   0   6   7         21.57         16.91         0.95 o
  -3   7   7         31.37         28.62         1.20 o
  -2   7   7        102.38        109.54         2.48 o
  -1   7   7         57.27         39.74         1.53 o
   0   7   7        126.48        126.03         2.34 o
  -3   8   7         27.56         23.43         1.06 o
  -2   8   7         26.28         17.80         1.10 o
  -1   8   7         13.35         12.73         0.96 o
   0   8   7          9.50          8.95         0.73 o
  -2   9   7        130.98        129.05         2.52 o
  -1   9   7        139.90        117.26         2.33 o
  -2  10   7         40.30         35.62         1.29 o
  -1  10   7          1.37          2.60         0.56 o
                                                
